# Supplementary material for: Micro-RNA and Proteomic Profiles of Plasma-Derived Exosomes from Irradiated Mice Reveal Molecular Changes Preventing Apoptosis in Neonatal Cerebellum
Source: Int J Mol Sci. 2022 Feb 16;23(4):2169. doi: 10.3390/ijms23042169 (PMC8878539; doi:10.3390/ijms23042169)
Supplement: Supplementary file 1 [file ijms-23-02169-s001.zip]

Archive with 2 entries (2 files):
- Tables S1 and S2.pptx
- Supplementary tables_proteomics.xlsx
