# Supplementary material for: Micro-RNA and Proteomic Profiles of Plasma-Derived Exosomes from Irradiated Mice Reveal Molecular Changes Preventing Apoptosis in Neonatal Cerebellum
Source: Int J Mol Sci. 2022 Feb 16;23(4):2169. doi: 10.3390/ijms23042169 (PMC8878539; doi:10.3390/ijms23042169)
Supplement: Supplementary file 1 [file ijms-23-02169-s001.zip › Supplementary tables_proteomics.xlsx]

## Sheet: Table S3
Table S3. All identified proteins in the plasma exosome cargo of control, WBI and PBI conditions (2 Gy, 24 h)
Protein FDR Confidence: Combined	Accession	Description	Entrez Gene ID	Gene Symbol	Ensembl Gene ID	# PSMs	# Unique Peptides	Abundance Ratio: (2Gy, PB) / (0Gy, 0)	Abundance Ratio: (2Gy, WB) / (0Gy, 0)	Abundance Ratio P-Value: (2Gy, PB) / (0Gy, 0)	Abundance Ratio P-Value: (2Gy, WB) / (0Gy, 0)	Abundance Ratio Adj. P-Value: (2Gy, PB) / (0Gy, 0)	Abundance Ratio Adj. P-Value: (2Gy, WB) / (0Gy, 0)	Abundances (Normalized): F5: Sample, 0Gy, 0	Abundances (Normalized): F8: Sample, 0Gy, 0	Abundances (Normalized): F9: Sample, 0Gy, 0	Abundances (Normalized): F2: Sample, 2Gy, PB	Abundances (Normalized): F3: Sample, 2Gy, PB	Abundances (Normalized): F6: Sample, 2Gy, PB	Abundances (Normalized): F1: Sample, 2Gy, WB	Abundances (Normalized): F4: Sample, 2Gy, WB	Abundances (Normalized): F7: Sample, 2Gy, WB	Abundance: F5: Sample, 0Gy, 0	Abundance: F8: Sample, 0Gy, 0	Abundance: F9: Sample, 0Gy, 0	Abundance: F2: Sample, 2Gy, PB	Abundance: F3: Sample, 2Gy, PB	Abundance: F6: Sample, 2Gy, PB	Abundance: F1: Sample, 2Gy, WB	Abundance: F4: Sample, 2Gy, WB	Abundance: F7: Sample, 2Gy, WB	Abundances Count: F5: Sample, 0Gy, 0	Abundances Count: F8: Sample, 0Gy, 0	Abundances Count: F9: Sample, 0Gy, 0	Abundances Count: F2: Sample, 2Gy, PB	Abundances Count: F3: Sample, 2Gy, PB	Abundances Count: F6: Sample, 2Gy, PB	Abundances Count: F1: Sample, 2Gy, WB	Abundances Count: F4: Sample, 2Gy, WB	Abundances Count: F7: Sample, 2Gy, WB	Found in Sample: [S5] F5: Sample, 0Gy, 0	Found in Sample: [S8] F8: Sample, 0Gy, 0	Found in Sample: [S9] F9: Sample, 0Gy, 0	Found in Sample: [S2] F2: Sample, 2Gy, PB	Found in Sample: [S3] F3: Sample, 2Gy, PB	Found in Sample: [S6] F6: Sample, 2Gy, PB	Found in Sample: [S1] F1: Sample, 2Gy, WB	Found in Sample: [S4] F4: Sample, 2Gy, WB	Found in Sample: [S7] F7: Sample, 2Gy, WB
High	Q6NXH9	Keratin, type II cytoskeletal 73 OS=Mus musculus OX=10090 GN=Krt73 PE=1 SV=1	223915	Krt73	ENSMUSG00000063661.5	74	1	0.01	0.01	1e-17	1e-17	9.77206e-17	9.98507e-17	8.22267e+06	2.40026e+06	2.79006e+06							7.07456e+06	1.76714e+06	2.87176e+06							1	1	1							High	Peak Found	Peak Found	Not Found	Not Found	Not Found	Not Found	Not Found	Not Found
High	B1AQ75	Keratin, type I cuticular Ha6 OS=Mus musculus OX=10090 GN=Krt36 PE=1 SV=1	16673	Krt36	ENSMUSG00000020916.8	39	1	0.01	0.01	1e-17	1e-17	9.77206e-17	9.98507e-17			6.43483e+07			565599						6.54829e+07			554674						2			1				Not Found	Not Found	High	Not Found	Not Found	Not Found	Not Found	Not Found	Not Found
High	P16056	Hepatocyte growth factor receptor OS=Mus musculus OX=10090 GN=Met PE=1 SV=1	17295	Met		4	1	0.01	0.01	1e-17	1e-17	9.77206e-17	9.98507e-17		1.40901e+07	9.25496e+06								9778149	9447416								1	1							Not Found	High	Peak Found	High	Not Found	Not Found	High	Not Found	High
High	Q91VA1	Choline transporter-like protein 4 OS=Mus musculus OX=10090 GN=Slc44a4 PE=1 SV=1	70129	Slc44a4	ENSMUSG00000007034.15	1	1	0.01	0.01	1e-17	1e-17	9.77206e-17	9.98507e-17			4.5544e+06									4.72567e+06									1							Not Found	Not Found	High	Not Found	Not Found	Not Found	Not Found	Not Found	Not Found
High	Q8K0Y2	Keratin, type I cuticular Ha3-I OS=Mus musculus OX=10090 GN=Krt33a PE=1 SV=1	71888	Krt33a	ENSMUSG00000035592.2	77	1	0.01	0.01	1e-17	1e-17	9.77206e-17	9.98507e-17			1.35311e+09						1.43675e+06			1372400632						1.44729e+06			5						1	Not Found	Not Found	High	Not Found	Not Found	Not Found	Not Found	Not Found	Not Found
High	Q9D0M3	Cytochrome c1, heme protein, mitochondrial OS=Mus musculus OX=10090 GN=Cyc1 PE=1 SV=1	66445	Cyc1	ENSMUSG00000022551.7	7	2	0.01	0.01	1e-17	1e-17	9.77206e-17	9.98507e-17		2.08163e+06	3.09819e+06								1.50962e+06	3.14245e+06								1	1							Not Found	Peak Found	High	High	Not Found	Not Found	High	High	High
High	O54990	Prominin-1 OS=Mus musculus OX=10090 GN=Prom1 PE=1 SV=1	19126	Prom1		4	4	0.01	0.01	1e-17	1e-17	9.77206e-17	9.98507e-17			3.43016e+07									34942556									3							Not Found	Not Found	High	Not Found	Not Found	Not Found	Not Found	Not Found	Not Found
High	Q8JZM8	Mucin-4 OS=Mus musculus OX=10090 GN=Muc4 PE=2 SV=1	140474	Muc4		6	5	0.01	0.01	1e-17	1e-17	9.77206e-17	9.98507e-17			2.44771e+07									2.52346e+07									3							Not Found	Not Found	High	Not Found	Not Found	Not Found	Not Found	Not Found	Not Found
High	Q02496	Mucin-1 OS=Mus musculus OX=10090 GN=Muc1 PE=1 SV=2	17829	Muc1		1	1	0.01	0.01	1e-17	1e-17	9.77206e-17	9.98507e-17			1.35289e+07									13739434									1							Not Found	Not Found	High	Not Found	Not Found	Not Found	Not Found	Not Found	Not Found
High	Q62168	Keratin, type I cuticular Ha2 OS=Mus musculus OX=10090 GN=Krt32 PE=1 SV=2	16670	Krt32		29	2	0.01	0.01	1e-17	1e-17	9.77206e-17	9.98507e-17			1.55488e+08									1.57883e+08									2							Not Found	Not Found	High	Not Found	Not Found	Not Found	Not Found	Not Found	Not Found
High	Q9D646	Keratin, type I cuticular Ha4 OS=Mus musculus OX=10090 GN=Krt34 PE=2 SV=1	16672	Krt34	ENSMUSG00000043485.2	81	1	0.01	0.01	1e-17	1e-17	9.77206e-17	9.98507e-17			1.66758e+07									16937966									1							Not Found	Not Found	High	Not Found	Not Found	Not Found	Not Found	Not Found	Not Found
High	Q6IFX4	Keratin, type I cytoskeletal 39 OS=Mus musculus OX=10090 GN=Krt39 PE=2 SV=2	237934	Krt39	ENSMUSG00000064165.8	2	1	0.01	0.01	1e-17	1e-17	9.77206e-17	9.98507e-17			2.05172e+07									20761122									1							Not Found	Not Found	High	Not Found	Not Found	Not Found	Not Found	Not Found	Not Found
Medium	Q9QXS1	Plectin OS=Mus musculus OX=10090 GN=Plec PE=1 SV=3	18810	Plec	ENSMUSG00000022565.15	1	1	0.01	0.01	1e-17	1e-17	9.77206e-17	9.98507e-17	2.3347e+06		3.6468e+06							2.0042e+06		3698125							1		1							Peak Found	Not Found	High	Not Found	Not Found	Not Found	Not Found	Not Found	Not Found
Medium	Q80X72	Leucine-rich repeat-containing protein 15 OS=Mus musculus OX=10090 GN=Lrrc15 PE=2 SV=1	74488	Lrrc15	ENSMUSG00000052316.9	1	1	0.01	0.01	1e-17	1e-17	9.77206e-17	9.98507e-17			1.92145e+07									19464236									1							Not Found	Not Found	High	Not Found	Not Found	Not Found	Not Found	Not Found	Not Found
Medium	Q62266	Cornifin-A OS=Mus musculus OX=10090 GN=Sprr1a PE=1 SV=1	20753	Sprr1a	ENSMUSG00000050359.7	1	1	0.01	0.01	1e-17	1e-17	9.77206e-17	9.98507e-17			5.03664e+06									5.11323e+06									1							Not Found	Not Found	High	Not Found	Not Found	Not Found	Not Found	Not Found	Not Found
Medium	Q08189	Protein-glutamine gamma-glutamyltransferase E OS=Mus musculus OX=10090 GN=Tgm3 PE=1 SV=2	21818	Tgm3	ENSMUSG00000027401.9	1	1	0.01	0.01	1e-17	1e-17	9.77206e-17	9.98507e-17			9.17515e+06									9310155									1							Not Found	Not Found	High	Not Found	Not Found	Not Found	Not Found	Not Found	Not Found
Medium	P43276	Histone H1.5 OS=Mus musculus OX=10090 GN=H1-5 PE=1 SV=2	56702	Hist1h1b	ENSMUSG00000058773.2	1	1	0.01	0.01	1e-17	1e-17	9.77206e-17	9.98507e-17			7.39989e+06									7530596									1							Not Found	Not Found	High	Not Found	Not Found	Not Found	Not Found	Not Found	Not Found
High	P62818	Protein S100-A3 OS=Mus musculus OX=10090 GN=S100a3 PE=2 SV=1	20197	S100a3	ENSMUSG00000001021.12	3	1	0.01	0.013	1e-17	1e-17	9.77206e-17	9.98507e-17			9.91828e+07					1.04706e+06				1.0058e+08					1.7433e+06				2					1		Not Found	Not Found	High	Not Found	Not Found	Not Found	Not Found	Peak Found	Not Found
High	Q497I4	Keratin, type I cuticular Ha5 OS=Mus musculus OX=10090 GN=Krt35 PE=1 SV=1	53617	Krt35	ENSMUSG00000048013.9	70	6	0.01	0.023	1e-17	1e-17	9.77206e-17	9.98507e-17	1.30376e+07	1.11017e+06	5.05027e+09	1.30378e+07	8.56472e+06	1.22102e+07	5.2996e+06	1.5377e+07	1.34401e+07	1.10098e+07	769108	5.12721e+09	1.38445e+07	7465037	12036563	5559893	2.6309e+07	1.35216e+07	2	1	12	3	1	1	1	3	2	Peak Found	Not Found	High	Peak Found	Not Found	Not Found	Not Found	Peak Found	Peak Found
High	O70456	14-3-3 protein sigma OS=Mus musculus OX=10090 GN=Sfn PE=1 SV=2	55948	Sfn	ENSMUSG00000047281.3	26	3	0.01	0.035	1e-17	1.3034e-13	9.77206e-17	1.28232e-12			3.43265e+07					498855				34853883					870466				2					1		High	High	High	Not Found	High	Not Found	High	High	Not Found
High	Q61897	Keratin, type I cuticular Ha3-II OS=Mus musculus OX=10090 GN=Krt33b PE=1 SV=2	16671	Krt33b	ENSMUSG00000057723.3	82	1	0.01	0.365	1e-17	0.0109279	9.77206e-17	0.07819	4.43873e+06		7.53159e+07						6.67911e+06	3.54305e+06		76300584						6.68852e+06	1		1						1	Peak Found	Not Found	High	Not Found	Not Found	Not Found	Not Found	Not Found	Peak Found
High	P01674	Ig kappa chain V-III region PC 2154 OS=Mus musculus OX=10090 PE=1 SV=1				9	1	0.01	0.528	1e-17	0.0813529	9.77206e-17	0.387851		3.38611e+07	646140					2.62373e+07	232590		23433424	657412					42598220	234437		1	1					1	1	High	High	Peak Found	High	High	High	High	High	High
High	P49312	Heterogeneous nuclear ribonucleoprotein A1 OS=Mus musculus OX=10090 GN=Hnrnpa1 PE=1 SV=2	15382	Hnrnpa1	ENSMUSG00000046434.15	1	1	0.01	0.759	1e-17	0.217197	9.77206e-17	0.657262			2.01352e+06					1.52865e+06				2.05168e+06					2.66366e+06				1					1		Not Found	Not Found	High	Not Found	Not Found	Not Found	Not Found	Peak Found	Not Found
High	P97350	Plakophilin-1 OS=Mus musculus OX=10090 GN=Pkp1 PE=1 SV=1	18772	Pkp1	ENSMUSG00000026413.12	4	4	0.01	0.788	1e-17	0.285867	9.77206e-17	0.760621	1.82279e+06		1.30312e+07				1.16371e+06		4.74825e+06	1.43887e+06		13240771				1.21466e+06		4732352	1		2				1		1	Peak Found	Not Found	High	Not Found	Not Found	Not Found	Peak Found	Not Found	Peak Found
High	P18533	Ig heavy chain V region 733 OS=Mus musculus OX=10090 PE=4 SV=1	633457	Ighv3-5		3	1	0.01	0.888	1e-17	0.353746	9.77206e-17	0.831832	2.01922e+06								1.79304e+06	1.71942e+06								1.80641e+06	1								1	Peak Found	High	High	Not Found	Not Found	Not Found	Not Found	Not Found	High
High	Q8BZ98	Dynamin-3 OS=Mus musculus OX=10090 GN=Dnm3 PE=1 SV=1	103967	Dnm3		14	2	0.01	0.992	1e-17	0.504791	9.77206e-17	0.884045		6.29751e+06	2.40468e+06					7.83076e+06	2.21687e+06		4.5553e+06	2438909					1.29085e+07	2.20129e+06		1	1					2	1	Not Found	High	Peak Found	Not Found	Not Found	Not Found	Not Found	High	Peak Found
Medium	Q99KN9	Clathrin interactor 1 OS=Mus musculus OX=10090 GN=Clint1 PE=1 SV=2	216705	Clint1		1	1	0.01	1.673	1e-17	0.882071	9.77206e-17	0.972478		1.83707e+06						3.07345e+06			1.28858e+06						5097873			1						1		Not Found	Peak Found	Not Found	Not Found	Not Found	Not Found	Not Found	High	Not Found
Medium	Q4JK59	Methylcytosine dioxygenase TET2 OS=Mus musculus OX=10090 GN=Tet2 PE=1 SV=3	214133	Tet2	ENSMUSG00000040943.12	1	1	0.01	1.808	1e-17	0.61254	9.77206e-17	0.93134	635833	2.45951e+07					3.32991e+06		1.53443e+07	504386	17610566					3.4937e+06		15333436	1	1					1		1	Peak Found	High	Not Found	Not Found	Not Found	Not Found	Peak Found	Not Found	Peak Found
High	P70315	Wiskott-Aldrich syndrome protein homolog OS=Mus musculus OX=10090 GN=Was PE=1 SV=1	22376	Was	ENSMUSG00000031165.6	2	2	0.01	2.261	1e-17	0.522715	9.77206e-17	0.892202		764260						3.78991e+06			542773						6.35763e+06			1						2		Not Found	Peak Found	Not Found	Not Found	Not Found	Not Found	Not Found	High	Not Found
High	Q80WS3	rRNA/tRNA 2'-O-methyltransferase fibrillarin-like protein 1 OS=Mus musculus OX=10090 GN=Fbll1 PE=1 SV=1	237730	Fbll1	ENSMUSG00000051062.6	1	1	0.01	2.931	1e-17	0.305222	9.77206e-17	0.7819		549743						1.61117e+06			399061						2719570			1						1		Not Found	Peak Found	Not Found	Not Found	Not Found	Not Found	Not Found	High	Not Found
High	Q923U0	TOM1-like protein 1 OS=Mus musculus OX=10090 GN=Tom1l1 PE=1 SV=1	71943	Tom1l1	ENSMUSG00000020541.12	2	2	0.01	2.981	1e-17	0.275921	9.77206e-17	0.74213		829709						5.46796e+06	1.1186e+06		569254						8980538	1.12706e+06		1						1	1	Not Found	Peak Found	Not Found	Not Found	Not Found	Not Found	Not Found	High	Peak Found
High	P47963	60S ribosomal protein L13 OS=Mus musculus OX=10090 GN=Rpl13 PE=1 SV=3	270106	Rpl13	ENSMUSG00000000740.12	4	2	0.01	3.658	1e-17	0.0533313	9.77206e-17	0.286575		2.09655e+06						1.06814e+07			1.46315e+06						18074391			1						2		Not Found	Peak Found	Not Found	Not Found	Not Found	High	Not Found	High	Not Found
High	P12970	60S ribosomal protein L7a OS=Mus musculus OX=10090 GN=Rpl7a PE=1 SV=2	27176	Rpl7a	ENSMUSG00000062647.16	3	3	0.01	3.923	1e-17	0.104535	9.77206e-17	0.458584		1.78994e+06	854501					4.8519e+06			1.26004e+06	868272					8.10814e+06			1	1					1		Not Found	Peak Found	Peak Found	Not Found	Not Found	Not Found	Not Found	High	Not Found
High	P62281	40S ribosomal protein S11 OS=Mus musculus OX=10090 GN=Rps11 PE=1 SV=3	27207	Rps11	ENSMUSG00000003429.11	3	3	0.01	4.246	1e-17	0.0111105	9.77206e-17	0.0790735		6.0233e+06	3.57743e+06					1.74947e+07			4.14711e+06	3.62817e+06					29514749			2	2					2		Not Found	Peak Found	Peak Found	Not Found	Not Found	Not Found	Not Found	High	Not Found
High	O09167	60S ribosomal protein L21 OS=Mus musculus OX=10090 GN=Rpl21 PE=1 SV=3	19933	Rpl21		4	2	0.01	7.221	1e-17	0.00011498	9.77206e-17	0.00103948		3.07738e+06	2.30714e+06					3.95474e+07			2.17126e+06	2.34492e+06					64005932			1	1					2		Not Found	Peak Found	Peak Found	Not Found	Not Found	Not Found	Not Found	High	Not Found
High	Q8BP67	60S ribosomal protein L24 OS=Mus musculus OX=10090 GN=Rpl24 PE=1 SV=2	68193	Rpl24	ENSMUSG00000098274.7	1	1	0.01	8.576	1e-17	0.000302848	9.77206e-17	0.00268351		1.31273e+06						1.12582e+07			897855						18964030			1						1		Not Found	Peak Found	Not Found	Not Found	Not Found	Not Found	Not Found	High	Not Found
High	P62717	60S ribosomal protein L18a OS=Mus musculus OX=10090 GN=Rpl18a PE=1 SV=1	76808	Rpl18a	ENSMUSG00000045128.9	4	2	0.01	15.571	1e-17	2.0755e-07	9.77206e-17	1.98359e-06			804798					2.08827e+07				815597					36243679				1					2		Not Found	High	Peak Found	Not Found	Not Found	Not Found	Not Found	High	High
High	Q8VCM7	Fibrinogen gamma chain OS=Mus musculus OX=10090 GN=Fgg PE=1 SV=1	99571	Fgg	ENSMUSG00000033860.13	3377	34	0.031	0.293	1.15942e-10	0.00363223	1.12472e-09	0.0291014	7.84538e+10	3.60767e+11	3.54825e+11	6.34284e+09	1.71378e+10	7.19451e+09	4.08659e+10	1.59121e+11	5.69304e+10	6.47066e+10	2.56269e+11	3.606e+11	6.96131e+09	1.46015e+10	7.00888e+09	4.2502e+10	2.6719e+11	5.72117e+10	65	71	69	52	56	50	58	72	63	High	High	High	High	High	High	High	High	High
High	P52293	Importin subunit alpha-1 OS=Mus musculus OX=10090 GN=Kpna2 PE=1 SV=2	16647	Kpna2	ENSMUSG00000066878.4; ENSMUSG00000018362.14	5	1	0.036	0.428	6.87146e-10	0.0349347	6.61751e-09	0.205915	1.94671e+07	1.28065e+08	9.59465e+07		3.48252e+06		1.17395e+07	5.47818e+07	1.45521e+07	16870678	87907778	97311516		3.00776e+06		12073344	93789624	14643447	1	1	1		1		1	1	1	Peak Found	High	High	Not Found	Peak Found	Not Found	Peak Found	High	Peak Found
High	Q8K0E8	Fibrinogen beta chain OS=Mus musculus OX=10090 GN=Fgb PE=1 SV=1	110135	Fgb	ENSMUSG00000033831.5	3452	46	0.038	0.322	1.22334e-09	0.00672609	1.16965e-08	0.050559	8.89472e+10	4.11247e+11	4.09435e+11	6.9827e+09	1.869e+10	7.72943e+09	4.59271e+10	1.89653e+11	6.13002e+10	7.42403e+10	2.88638e+11	4.16433e+11	7.72446e+09	1.59818e+10	7.46906e+09	4.75381e+10	3.16796e+11	6.15954e+10	86	88	88	64	71	66	76	85	78	High	High	High	High	High	High	High	High	High
High	E9PV24	Fibrinogen alpha chain OS=Mus musculus OX=10090 GN=Fga PE=1 SV=1	14161	Fga	ENSMUSG00000028001.16	2388	49	0.04	0.308	2.15669e-09	0.00510494	2.03279e-08	0.0397117	7.66348e+10	3.38594e+11	3.28713e+11	6.45852e+09	1.54458e+10	7.38751e+09	3.91121e+10	1.54408e+11	5.21598e+10	6.33108e+10	2.38578e+11	3.33577e+11	7.06977e+09	1.32774e+10	7.19066e+09	4.069e+10	2.61751e+11	5.23911e+10	68	76	77	53	55	53	72	69	70	High	High	High	High	High	High	High	High	High
High	Q9D3D9	ATP synthase subunit delta, mitochondrial OS=Mus musculus OX=10090 GN=Atp5f1d PE=1 SV=1	66043	Atp5d	ENSMUSG00000003072.15	5	2	0.04	0.375	1.9242e-09	0.0168909	1.82661e-08	0.112401	1.30189e+07	1.02677e+08	8.80318e+07	8.8778e+06	8.53634e+06	7.47345e+06	6.32865e+06	3.84661e+07	1.0208e+07	10692318	70165792	89267688	9.93476e+06	7.47981e+06	7.33739e+06	6.80918e+06	61479172	10282800	1	1	1	2	2	2	1	1	1	Peak Found	Peak Found	Peak Found	High	Peak Found	High	High	High	Peak Found
High	Q62186	Translocon-associated protein subunit delta OS=Mus musculus OX=10090 GN=Ssr4 PE=1 SV=1	20832	Ssr4	ENSMUSG00000002014.12	3	1	0.04	1.223	2.78219e-08	0.967947	2.58568e-07	0.985568	1.13262e+07	9.21656e+06	1.09476e+06			368988	9.6299e+06	1.12675e+07	1.26206e+07	9474617	6324413	1.1166e+06			357176	9948882	18502876	12715909	1	1	1			1	1	1	1	Peak Found	Peak Found	Peak Found	Not Found	Not Found	High	Peak Found	High	High
Medium	Q69Z28	A disintegrin and metalloproteinase with thrombospondin motifs 16 OS=Mus musculus OX=10090 GN=Adamts16 PE=2 SV=2	271127	Adamts16	ENSMUSG00000049538.14	3	1	0.054	0.506	5.54141e-08	0.0733764	5.11426e-07	0.359625	2.61752e+06	1.50885e+07	1.47195e+07	506043	806393		1.97675e+06	7.53639e+06		2.21685e+06	10599564	14959908	559230	699187		2.05295e+06	12538370		1	1	1	1	1		1	1		Peak Found	High	High	Peak Found	Peak Found	Not Found	Peak Found	High	Not Found
High	Q7TMD7	Desmoglein-4 OS=Mus musculus OX=10090 GN=Dsg4 PE=1 SV=1	16769	Dsg4	ENSMUSG00000001804.9	3	3	0.094	0.038	5.30049e-05	3.70846e-10	0.000460415	3.62184e-09	761138		1.61102e+07		1.07862e+06	581579	135724	64181.7	395940	642024		1.63373e+07		923206	571198	146415	112885	398987	1		2		2	1	1	1	2	Peak Found	Not Found	High	Not Found	Peak Found	Peak Found	Peak Found	Peak Found	Peak Found
High	Q99K41	EMILIN-1 OS=Mus musculus OX=10090 GN=Emilin1 PE=1 SV=1	100952	Emilin1	ENSMUSG00000029163.9	184	32	0.096	1.042	8.73887e-06	0.817738	7.90065e-05	0.972114	2.84098e+08	9.60546e+08	9.20958e+08	3.21946e+07	7.58554e+07	6.80524e+07	2.56361e+07	1.11672e+09	4.51788e+08	2.36622e+08	6.74105e+08	934928982	3.50391e+07	6.50387e+07	6.62166e+07	2.65001e+07	1.88624e+09	4.54635e+08	35	33	34	15	25	24	10	32	35	High	High	High	High	High	High	High	High	High
High	P97861	Keratin, type II cuticular Hb6 OS=Mus musculus OX=10090 GN=Krt86 PE=2 SV=2	16679	Krt86	ENSMUSG00000067614.4	82	4	0.106	0.01	1.95522e-05	1e-17	0.000173233	9.98507e-17		1.56279e+06	2.31731e+09		1.37714e+06						1.11071e+06	2350653685		1.15061e+06						1	6		1					Not Found	Peak Found	High	Not Found	Peak Found	Not Found	Not Found	Not Found	Not Found
Medium	Q06806	Tyrosine-protein kinase receptor Tie-1 OS=Mus musculus OX=10090 GN=Tie1 PE=1 SV=3	21846	Tie1	ENSMUSG00000033191.14	1	1	0.12	0.113	0.000183352	2.3275e-06	0.00155207	2.17776e-05			2.06382e+06		246744			233350				2.13446e+06		204821			394078				1		1			1		Not Found	Not Found	High	Not Found	Peak Found	Not Found	Not Found	Peak Found	Not Found
High	P39053	Dynamin-1 OS=Mus musculus OX=10090 GN=Dnm1 PE=1 SV=2	13429	Dnm1	ENSMUSG00000026825.17	12	1	0.122	1.143	0.000178868	0.790468	0.00153365	0.971974		1.06001e+07	3.90946e+06	1.01845e+06		601315		1.34892e+07	4.01261e+06		7625231	3.96471e+06	1.13933e+06		576290		22077652	3988284		1	1	1		1		1	1	Not Found	Peak Found	Peak Found	Peak Found	Not Found	Peak Found	Not Found	High	Peak Found
High	Q60841	Reelin OS=Mus musculus OX=10090 GN=Reln PE=1 SV=3	19699	Reln	ENSMUSG00000042453.14	113	45	0.139	0.211	0.000149106	0.000320047	0.00128676	0.00281726	1.69114e+08	7.45085e+08	9.20937e+08	2.3279e+08	1.71458e+08	1.22446e+08	2.28782e+08	2.84775e+08	1.74663e+08	1.38409e+08	5.26483e+08	9.36161e+08	2.53465e+08	1.44957e+08	1.20284e+08	2.3886e+08	4.73082e+08	1.75437e+08	29	42	41	22	23	20	17	30	29	High	High	High	High	High	High	Peak Found	High	High
High	Q9JHJ0	Tropomodulin-3 OS=Mus musculus OX=10090 GN=Tmod3 PE=1 SV=1	50875	Tmod3	ENSMUSG00000058587.8	2	2	0.143	0.152	0.000310496	2.66861e-05	0.00257906	0.000242898	7.68165e+06	1.18751e+07	1.27441e+07	1.22727e+06	1.61661e+06	1.82309e+06	3.92251e+06	1.80718e+06	1.08733e+06	6638849	8704454	13197174	1325194	1.39559e+06	1.79928e+06	3.98145e+06	3.05556e+06	1.09569e+06	1	1	1	1	1	1	1	1	1	Peak Found	Peak Found	Peak Found	Peak Found	Peak Found	Peak Found	Peak Found	High	Peak Found
High	Q3SXB8	Collectin-11 OS=Mus musculus OX=10090 GN=Colec11 PE=2 SV=2	71693	Colec11		43	6	0.143	0.633	0.000183113	0.20005	0.00155207	0.63129	7.35341e+07	3.35e+08	1.58025e+08	1.59526e+07	2.5549e+07	2.36924e+07	1.46067e+07	3.24217e+08	8.7696e+07	6.11003e+07	2.32902e+08	160473556	1.73791e+07	2.20771e+07	2.32037e+07	1.52202e+07	544844573	8.83661e+07	6	6	5	4	5	5	4	5	5	High	High	High	High	High	High	Peak Found	High	High
High	Q8BH61	Coagulation factor XIII A chain OS=Mus musculus OX=10090 GN=F13a1 PE=1 SV=3	74145	F13a1	ENSMUSG00000039109.15	253	31	0.151	0.294	0.000269398	0.00376036	0.00226601	0.0299486	1.43502e+09	3.59874e+09	1.9196e+09	3.30893e+08	3.44832e+08	2.59538e+08	7.14233e+08	8.15717e+08	4.81001e+08	1.18973e+09	2.54328e+09	1.95238e+09	3.62934e+08	2.94016e+08	2.52087e+08	7.40762e+08	1.36863e+09	4.83312e+08	32	33	30	28	28	27	29	29	29	High	High	High	High	High	High	High	High	High
High	Q8R0Z6	Angiopoietin-related protein 6 OS=Mus musculus OX=10090 GN=Angptl6 PE=2 SV=1	70726	Angptl6	ENSMUSG00000038742.7	79	17	0.154	0.563	0.000309669	0.126466	0.00257906	0.510519	1.00906e+08	3.1146e+08	2.09216e+08	3.06061e+07	4.12967e+07	2.63962e+07	3.28845e+07	3.32968e+08	5.39392e+07	8.47699e+07	219136611	212634316	3.34939e+07	3.52987e+07	2.57759e+07	3.4387e+07	5.70582e+08	5.43543e+07	15	15	15	9	11	10	9	16	13	High	High	High	High	High	High	High	High	High
High	P15864	Histone H1.2 OS=Mus musculus OX=10090 GN=H1-2 PE=1 SV=2	50708	Hist1h1c	ENSMUSG00000036181.2	3	3	0.168	0.01	0.00084073	1e-17	0.00685479	9.98507e-17		4.0087e+06	3.80015e+07	1.04096e+06							2.78153e+06	38580490	1.15417e+06							2	3	1						Not Found	Peak Found	High	Peak Found	Not Found	Not Found	Not Found	Not Found	Not Found
Medium	P17897	Lysozyme C-1 OS=Mus musculus OX=10090 GN=Lyz1 PE=1 SV=1	17110	Lyz1	ENSMUSG00000069515.6	1	1	0.174	0.01	0.00109171	1e-17	0.00868789	9.98507e-17	5.0319e+06	1.16198e+07		926096	1.60021e+06	1.92197e+06				4.02176e+06	8.24697e+06		984978	1387310	1.90232e+06				1	1		1	1	1				High	Peak Found	Not Found	Peak Found	Peak Found	Peak Found	Not Found	Not Found	Not Found
High	Q9JLY7	Dual specificity protein phosphatase 14 OS=Mus musculus OX=10090 GN=Dusp14 PE=2 SV=2	56405	Dusp14	ENSMUSG00000018648.15	2	2	0.18	0.065	0.00182113	2.23059e-07	0.0139901	2.11669e-06			4.90186e+06			113668		279262				4.98025e+06			108623		454659				2			1		1		Not Found	Not Found	High	Not Found	Not Found	Peak Found	Not Found	Peak Found	Not Found
High	Q63836	Selenium-binding protein 2 OS=Mus musculus OX=10090 GN=Selenbp2 PE=1 SV=2	20342	Selenbp2		4	3	0.184	0.348	0.00178483	0.00874778	0.0137909	0.0643106			7.31715e+06	1.74196e+06		1.0411e+06	2.43526e+06	2.65711e+06				7.40695e+06	1.92101e+06		1018797	2.56258e+06	4.60889e+06				1	1		1	1	1		Not Found	Not Found	High	Peak Found	Not Found	Peak Found	Peak Found	High	High
High	Q8CF98	Collectin-10 OS=Mus musculus OX=10090 GN=Colec10 PE=2 SV=1	239447	Colec10	ENSMUSG00000038591.3	39	6	0.184	0.531	0.000993041	0.0986773	0.00799849	0.440752	4.43176e+07	1.27005e+08	7.50339e+07	1.57887e+07	1.75471e+07	1.69264e+07	1.79881e+07	1.18488e+08	2.59233e+07	3.75203e+07	9.08341e+07	7.6113e+07	1.75299e+07	1.48019e+07	1.62186e+07	1.83654e+07	2.0087e+08	2.60062e+07	6	6	6	5	5	5	5	6	5	High	High	High	High	High	High	High	High	High
High	P62806	Histone H4 OS=Mus musculus OX=10090 GN=H4c1 PE=1 SV=2	320332; 326619; 319160; 319155; 319158; 319161; 69386; 319157; 319159; 326620; 100041230; 319156; 97122; 102641229	Hist4h4; Hist1h4a; Hist1h4k; Hist1h4c; Hist1h4i; Hist1h4n; Hist1h4h; Hist1h4f; Hist1h4j; Hist1h4b; Hist1h4m; Hist1h4d; Hist2h4; LOC100862646; LOC102641229	ENSMUSG00000096010.2; ENSMUSG00000091405.2; ENSMUSG00000060981.6; ENSMUSG00000069274.3; ENSMUSG00000061482.6; ENSMUSG00000067455.5; ENSMUSG00000064288.4; ENSMUSG00000060678.4; ENSMUSG00000069306.5; ENSMUSG00000069305.3; ENSMUSG00000069266.5; ENSMUSG00000060093.6; ENSMUSG00000060639.5	8	3	0.187	0.358	0.00111837	0.0129651	0.00879478	0.0903505	1.52541e+07	2.6783e+07	3.65141e+08	3.68636e+06	7.58569e+06	5.43312e+06	6.69582e+06	4.53837e+07	2.47877e+07	1.23862e+07	1.91027e+07	370030928	3.91009e+06	6.53261e+06	5.34437e+06	7.0384e+06	77774429	2.49348e+07	3	3	3	1	3	3	3	3	3	High	Peak Found	High	Peak Found	Peak Found	Peak Found	Peak Found	High	High
High	Q9D1R9	60S ribosomal protein L34 OS=Mus musculus OX=10090 GN=Rpl34 PE=1 SV=2	619547; 68436; 100043876	Rpl34-ps1; Rpl34; Gm4705	ENSMUSG00000062006.12	3	2	0.189	5.289	0.00190977	0.0283929	0.0145033	0.17268		4.77797e+06	2.54132e+06			268457		2.89547e+07	467727		3.35748e+06	2577166			264087		50436710	471267		2	1			1		2	1	Not Found	Peak Found	Peak Found	Not Found	Not Found	Peak Found	Not Found	High	Peak Found
High	P84099	60S ribosomal protein L19 OS=Mus musculus OX=10090 GN=Rpl19 PE=1 SV=1	19921; 100041511	Rpl19; Rpl19-ps11	ENSMUSG00000017404.12	5	4	0.201	2.272	0.00298154	0.264699	0.0223868	0.722791	755123	9.09001e+06	5.80741e+06	200294	948748	1.71462e+06		3.00825e+07	2.86866e+06	608862	6.41292e+06	5.88947e+06	214745	818365	1.68562e+06		49197941	2.88976e+06	1	4	4	1	2	3		4	3	Peak Found	Peak Found	Peak Found	Peak Found	Peak Found	Peak Found	Not Found	High	Peak Found
High	Q07968	Coagulation factor XIII B chain OS=Mus musculus OX=10090 GN=F13b PE=1 SV=2	14060	F13b	ENSMUSG00000026368.6	238	28	0.204	0.343	0.00187556	0.00994619	0.0143254	0.0723261	8.61988e+08	1.54637e+09	9.11466e+08	2.0041e+08	2.37484e+08	1.80239e+08	5.91876e+08	3.31476e+08	2.80053e+08	7.21783e+08	1.08565e+09	925624932	2.20075e+08	2.03706e+08	1.74784e+08	6.12156e+08	5.60391e+08	2.8166e+08	32	30	30	23	26	25	29	28	26	High	High	High	High	High	High	High	High	High
High	Q6ZWV3	60S ribosomal protein L10 OS=Mus musculus OX=10090 GN=Rpl10 PE=1 SV=3	110954; 100043391	Rpl10; Rpl10-ps1	ENSMUSG00000008682.13; ENSMUSG00000058443.5	10	6	0.21	4.011	0.00327009	0.00908167	0.0242791	0.0664004	650989	2.54477e+07	5.29845e+06	1.02123e+06		1.21017e+06		1.3294e+08	4.11832e+06	563574	17550003	5373714	1.14671e+06		1.13171e+06		222350348	4143295	1	4	1	1		1		5	2	Peak Found	High	High	Peak Found	Not Found	Peak Found	Not Found	High	High
High	P03980	Ig heavy chain V region TEPC 1017 OS=Mus musculus OX=10090 PE=4 SV=1				30	1	0.241	0.384	0.00487128	0.0170077	0.035571	0.112401	7.00035e+06	1.52374e+07	3.72664e+07	3.67863e+06	6.94099e+06	2.76049e+06	7.1786e+06	5.84705e+06	4.43395e+06	6048376	11114372	38833212	3.95766e+06	5.98764e+06	2.70877e+06	7.25835e+06	9763484	4.46843e+06	1	1	1	1	1	1	1	1	1	Peak Found	Peak Found	High	High	High	Peak Found	Peak Found	Peak Found	Peak Found
High	P62267	40S ribosomal protein S23 OS=Mus musculus OX=10090 GN=Rps23 PE=1 SV=3	66475	Rps23	ENSMUSG00000049517.7	3	2	0.244	1.109	0.00688656	0.623744	0.0497404	0.941953		2.24648e+06				547407		1.14302e+07	1.77551e+06		1.63908e+06				541431		18784172	1.78927e+06		1				1		2	2	Not Found	Peak Found	Not Found	Not Found	Not Found	Peak Found	Not Found	High	Peak Found
High	Q78IQ7	Zinc transporter ZIP4 OS=Mus musculus OX=10090 GN=Slc39a4 PE=1 SV=1	72027	Slc39a4	ENSMUSG00000063354.6	4	4	0.249	0.129	0.00811264	6.99311e-06	0.0567458	6.49777e-05	8.36183e+06	7.19348e+06	1.75743e+07	2.63322e+06	3.32648e+06	1.02173e+06	1.38261e+06	1.86681e+06	886967	7220049	5.27975e+06	18075741	2.84612e+06	2.87098e+06	1.00937e+06	1.40522e+06	3.11147e+06	893756	1	1	3	1	1	1	1	2	1	Peak Found	Peak Found	High	Peak Found	Peak Found	Peak Found	Peak Found	Peak Found	Peak Found
High	Q61545	RNA-binding protein EWS OS=Mus musculus OX=10090 GN=Ewsr1 PE=1 SV=2	14030	Ewsr1	ENSMUSG00000009079.16	8	3	0.258	5.249	0.00870043	0.00379902	0.0605386	0.0300774	292615	7.51112e+06	1.24192e+06	319995		320758		3.94701e+07	6.05417e+06	247149	5.23602e+06	1.26351e+06	360136		314164		63596166	6.06744e+06	1	2	1	1		1		2	2	Peak Found	High	Peak Found	Peak Found	Not Found	Peak Found	Not Found	High	High
High	Q01149	Collagen alpha-2(I) chain OS=Mus musculus OX=10090 GN=Col1a2 PE=1 SV=2	12843	Col1a2	ENSMUSG00000029661.16	4	2	0.262	0.815	0.00736766	0.399971	0.0526431	0.84578	4.73579e+06	1.32096e+07	2.01409e+07	2.85708e+06	4.15635e+06	4.24695e+06		1.20261e+07	5.13464e+06	3.74878e+06	9582012	20428594	3.17243e+06	3.4829e+06	4.09008e+06		20127896	5103496	1	2	1	2	2	2		1	2	Peak Found	Peak Found	Peak Found	High	High	High	Not Found	Peak Found	Peak Found
High	Q9D8E6	60S ribosomal protein L4 OS=Mus musculus OX=10090 GN=Rpl4 PE=1 SV=3	67891	Rpl4	ENSMUSG00000032399.8	19	11	0.275	1.707	0.00981064	0.416598	0.067908	0.847124	7.26e+06	5.84778e+07	2.54747e+07	4.14706e+06	2.57834e+06	4.51131e+06	341143	2.49796e+08	1.29646e+07	6.12354e+06	4.11474e+07	2.59087e+07	4.49045e+06	2.26251e+06	4.39588e+06	355837	417281563	1.30617e+07	2	8	7	2	2	2	1	11	6	Peak Found	High	High	Peak Found	Peak Found	Peak Found	Peak Found	High	Peak Found
High	Q9R0H5	Keratin, type II cytoskeletal 71 OS=Mus musculus OX=10090 GN=Krt71 PE=1 SV=1	56735	Krt71	ENSMUSG00000051879.3	64	1	0.277	0.01	0.0122859	1e-17	0.0833056	9.98507e-17			2.13092e+06			589384						2159505			573374						1			1				Not Found	Not Found	High	Not Found	Not Found	Peak Found	Not Found	Not Found	Not Found
High	O70439	Syntaxin-7 OS=Mus musculus OX=10090 GN=Stx7 PE=1 SV=3	53331	Stx7		6	2	0.28	0.819	0.0108768	0.42482	0.0745116	0.856038	5.74874e+06	2.06335e+07	2.17642e+07	6.10973e+06	4.66896e+06	5.74016e+06	8.77564e+06	1.59633e+07	7.11238e+06	4.9215e+06	14242784	22068028	6.73118e+06	4.01495e+06	5.49354e+06	9.13995e+06	2.80083e+07	7.16801e+06	2	1	1	2	2	2	2	2	2	Peak Found	Peak Found	Peak Found	High	High	High	Peak Found	High	Peak Found
High	Q99M74	Keratin, type II cuticular Hb2 OS=Mus musculus OX=10090 GN=Krt82 PE=1 SV=2	114566	Krt82	ENSMUSG00000049548.8	22	9	0.281	0.854	0.0133808	0.255701	0.0898132	0.717249	210514	540272	2.83968e+09	819753	873662	597261	1.30397e+06	1.05016e+06	620097	178942	395442	2.89248e+09	882196	724806	584943	1.35325e+06	1.70084e+06	624595	1	1	9	1	1	2	1	2	1	Peak Found	Peak Found	High	Peak Found	Peak Found	Peak Found	Peak Found	Peak Found	Peak Found
High	Q64523	Histone H2A type 2-C OS=Mus musculus OX=10090 GN=H2ac20 PE=1 SV=3	319176	Hist2h2ac	ENSMUSG00000068855.3	10	3	0.298	0.601	0.0148349	0.164403	0.0957068	0.575159	4.13366e+07	5.40626e+07	1.91147e+08	2.21243e+07	2.72814e+07	2.36586e+07	3.43756e+07	4.59593e+07	4.49547e+07	3.43956e+07	3.85755e+07	1.94392e+08	24751606	2.28633e+07	2.25456e+07	3.46429e+07	75943937	4.48609e+07	3	3	3	3	3	3	3	3	3	High	Peak Found	High	Peak Found	High	Peak Found	Peak Found	High	High
High	O89103	Complement component C1q receptor OS=Mus musculus OX=10090 GN=Cd93 PE=1 SV=1	17064	Cd93	ENSMUSG00000027435.8	5	1	0.3	9.732	0.0188331	7.23568e-06	0.114288	6.67679e-05	2.11954e+06	1.96795e+07	8.41483e+06	5.37798e+06	2.47287e+06	2.52107e+06		2.09992e+08	1.8814e+07	1.74751e+06	1.35815e+07	8529025	5.72188e+06	2151924	2475993		359154436	1.89539e+07	1	1	1	1	1	1		1	1	Peak Found	Peak Found	Peak Found	Peak Found	High	Peak Found	Not Found	High	High
High	P02769	Serum albumin OS=Bos taurus OX=9913 GN=ALB PE=1 SV=4	280717	ALB		459	34	0.303	0.37	0.015976	0.0158223	0.101946	0.108012	3.92042e+08	2.32606e+09	1.76548e+08	2.69435e+08	2.63631e+08	2.73243e+08	3.11996e+08	1.14995e+08	2.48356e+08	3.22695e+08	1.64035e+09	1.79144e+08	2.92622e+08	2.27339e+08	2.6782e+08	3.25352e+08	1.94762e+08	2.48888e+08	27	33	24	18	23	27	26	24	26	High	High	High	High	High	High	High	High	High
High	P62242	40S ribosomal protein S8 OS=Mus musculus OX=10090 GN=Rps8 PE=1 SV=2	20116; 100040298	Rps8; Gm15501	ENSMUSG00000047675.15	11	4	0.305	0.443	0.0166499	0.0420506	0.10537	0.240443	9.76654e+07	1.17704e+08	3.92895e+07	1.72255e+07	3.98644e+07	3.56469e+07	2.91078e+07	8.58687e+07	4.61816e+07	78704720	8.28959e+07	3.97959e+07	18677917	34685044	34984046	30611052	148854124	4.63587e+07	1	4	2	2	1	2	1	5	3	Peak Found	High	High	Peak Found	Peak Found	Peak Found	Peak Found	High	Peak Found
High	O08538	Angiopoietin-1 OS=Mus musculus OX=10090 GN=Angpt1 PE=1 SV=2	11600	Angpt1	ENSMUSG00000022309.8	76	19	0.308	1.062	0.0174747	0.849798	0.109546	0.972114	7.19737e+07	1.91872e+08	2.42252e+08	4.1252e+07	8.44588e+07	5.24576e+07	9.68041e+07	1.42183e+09	1.59456e+08	6.02369e+07	1.34989e+08	2.45882e+08	4.52273e+07	7.25676e+07	5.09476e+07	9.90166e+07	2.38636e+09	160457964	15	18	16	15	17	16	14	22	15	High	High	High	High	High	High	Peak Found	High	High
High	P01679	Ig kappa chain V-VI region J539 OS=Mus musculus OX=10090 PE=1 SV=1				54	1	0.312	0.565	0.0184601	0.12782	0.113057	0.510519	1.6615e+08	2.18447e+08	7.10562e+07	8.45503e+07	5.07847e+07	6.35638e+07	9.06643e+07	3.38884e+08	8.99358e+07	1.37882e+08	150009219	72069410	9.02526e+07	4.40674e+07	62264712	9.44051e+07	5.75699e+08	9.06533e+07	2	2	1	2	2	1	2	2	2	High	High	High	High	High	High	High	High	High
High	Q9Z2T6	Keratin, type II cuticular Hb5 OS=Mus musculus OX=10090 GN=Krt85 PE=1 SV=2	53622	Krt85		94	6	0.313	0.028	0.0187929	3.10862e-15	0.114288	3.08099e-14	5.9779e+08	3.5837e+07	2.26441e+10	1.07989e+07	5.51285e+08	5.22373e+07	1.84237e+07	2.31594e+08	2.41915e+07	4.89363e+08	2.54011e+07	2.29762e+10	1.18933e+07	4.62127e+08	5.15575e+07	1.92016e+07	3.85705e+08	2.43788e+07	6	7	31	5	7	4	7	6	5	Peak Found	Peak Found	High	Peak Found	Peak Found	Peak Found	Peak Found	Not Found	Peak Found
High	P35980	60S ribosomal protein L18 OS=Mus musculus OX=10090 GN=Rpl18 PE=1 SV=3	19899	Rpl18	ENSMUSG00000059070.16	4	3	0.323	2.361	0.0228611	0.379757	0.136244	0.842644	576123	3.13551e+07	863699	600387	360163	1.80907e+06		2.29003e+07	2.01793e+06	489261	2.17356e+07	878984	665105	315360	1.76195e+06		38031126	2.03368e+06	1	3	1	1	1	2		2	2	Peak Found	High	Peak Found	Peak Found	Peak Found	Peak Found	Not Found	High	Peak Found
High	B2RPV6	Multimerin-1 OS=Mus musculus OX=10090 GN=Mmrn1 PE=1 SV=2	70945	Mmrn1		193	27	0.326	0.64	0.0225929	0.208709	0.135252	0.640359	1.77505e+08	4.94806e+08	6.82345e+08	1.4717e+08	1.43809e+08	1.50424e+08	1.78145e+08	4.41158e+08	2.16605e+08	1.47979e+08	3.4655e+08	6.9454e+08	1.61342e+08	1.24107e+08	146348860	1.85964e+08	745555745	2.18119e+08	24	25	25	21	22	22	23	25	24	High	High	High	High	High	High	High	High	High
High	Q9CR57	60S ribosomal protein L14 OS=Mus musculus OX=10090 GN=Rpl14 PE=1 SV=3	67115	Rpl14	ENSMUSG00000025794.9	4	2	0.333	3.702	0.0288828	0.0656211	0.162649	0.331325		1.00484e+07	1.24458e+06	977554				4.28261e+07	1.32154e+06		7119364	1.27046e+06	1.07882e+06				71444942	1.33113e+06		2	1	1				2	1	Not Found	High	Peak Found	Peak Found	Not Found	Not Found	Not Found	High	High
High	P62849	40S ribosomal protein S24 OS=Mus musculus OX=10090 GN=Rps24 PE=1 SV=1	20088; 102642752	Rps24; LOC677113; LOC102642752	ENSMUSG00000025290.16	3	2	0.339	2.114	0.0269876	0.559563	0.155266	0.911796		2.53774e+06				615887		9.24452e+06	1.71438e+06		1.84333e+06				596810		15306990	1715801		2				1		2	2	Not Found	High	Not Found	Not Found	Not Found	Peak Found	Not Found	High	Peak Found
High	Q9D7Z6	Calcium-activated chloride channel regulator 1 OS=Mus musculus OX=10090 GN=Clca1 PE=1 SV=2	23844	Clca3; Clca1	ENSMUSG00000028255.6	39	25	0.342	0.453	0.0303202	0.0393673	0.169309	0.228024	3.60306e+06	8.0696e+06	8.69076e+08	1.60992e+07		6.93677e+06	5.58863e+06	6.24549e+06	2.94122e+06	3.00165e+06	5.68127e+06	8.82148e+08	1.76541e+07		6.81959e+06	5.83068e+06	1.07599e+07	2.96377e+06	3	5	22	2		4	4	4	4	Peak Found	Peak Found	High	Peak Found	Not Found	Peak Found	Peak Found	Peak Found	Peak Found
High	P14115	60S ribosomal protein L27a OS=Mus musculus OX=10090 GN=Rpl27a PE=1 SV=5	26451	Rpl27a	ENSMUSG00000046364.14	3	3	0.357	1.422	0.0343045	0.700718	0.189173	0.960326	1.77356e+07	2.71527e+07	1.0028e+07	5.85136e+06	2.74583e+06	6.85601e+06	2.45202e+06	8.58788e+07	1.13329e+07	1.45971e+07	18979158	10164515	6.22574e+06	2.38939e+06	6.73321e+06	2.56136e+06	147060592	11401107	2	2	2	1	1	1	1	3	2	Peak Found	Peak Found	Peak Found	Peak Found	Peak Found	Peak Found	Peak Found	High	Peak Found
High	Q04857	Collagen alpha-1(VI) chain OS=Mus musculus OX=10090 GN=Col6a1 PE=1 SV=1	12833	Col6a1	ENSMUSG00000001119.7	6	2	0.368	0.636	0.0366681	0.120835	0.201371	0.502103	1.43069e+06	2.03808e+06	3.53633e+06	628883		903268	802313		2.55398e+06	1.19065e+06	1.40929e+06	3.6097e+06	692814		873107	831451		2.57262e+06	1	1	1	1		1	1		1	Peak Found	High	High	Peak Found	Not Found	Peak Found	Peak Found	High	High
High	Q9CPR4	60S ribosomal protein L17 OS=Mus musculus OX=10090 GN=Rpl17 PE=1 SV=3	319195	Rpl17		13	4	0.368	1.338	0.0438895	0.920451	0.226962	0.981656	2.7669e+06	2.58634e+07	8.32186e+06	3.23114e+06	1.95107e+06	2.88002e+06	1.35654e+06	1.11568e+08	8.02644e+06	2.28409e+06	1.81491e+07	8.4833e+06	3.56425e+06	1634754	2.78429e+06	1.41776e+06	184989250	8.08634e+06	2	4	3	3	1	2	1	4	4	Peak Found	High	Peak Found	Peak Found	Peak Found	Peak Found	Peak Found	High	High
High	P13541	Myosin-3 OS=Mus musculus OX=10090 GN=Myh3 PE=2 SV=2	17883	Myh3	ENSMUSG00000020908.14	26	1	0.37	1.22	0.0387106	0.632173	0.208285	0.943612	1.02747e+06	2.1562e+06	1.39202e+06	412624	736456		987549	1.52552e+07	1.69782e+06	859204	1.46006e+06	1.4146e+06	465407	650276		1.05748e+06	24239066	1.71044e+06	1	1	1	1	1		1	1	1	Peak Found	Peak Found	Peak Found	Peak Found	Peak Found	Not Found	Peak Found	High	Peak Found
High	P25444	40S ribosomal protein S2 OS=Mus musculus OX=10090 GN=Rps2 PE=1 SV=3	16898; 546298	Rps2; Rps2-ps13	ENSMUSG00000044533.15	7	6	0.37	3.813	0.0380894	0.055284	0.206615	0.29588		5.95005e+06	2.7063e+06	952790		3.96542e+06		5.05635e+07	1.22264e+06		4.25109e+06	2.74468e+06	1.04578e+06		3.83042e+06		8.48088e+07	1.22903e+06		3	2	2		3		6	2	Not Found	Peak Found	Peak Found	Peak Found	Not Found	High	Not Found	High	Peak Found
High	P15105	Glutamine synthetase OS=Mus musculus OX=10090 GN=Glul PE=1 SV=6	14645	Glul	ENSMUSG00000026473.15	64	15	0.371	1.607	0.0402732	0.493218	0.214952	0.880076	5.79149e+07	2.2832e+08	1.09783e+08	5.12523e+07	2.7035e+07	4.40656e+07	4.57569e+07	8.41748e+08	1.0017e+08	4.75979e+07	1.61628e+08	1.11423e+08	5.6017e+07	2.29728e+07	4.2849e+07	4.72996e+07	1406419878	1.00622e+08	10	11	11	10	8	7	9	16	9	High	High	High	High	High	High	High	High	High
High	Q9JI48	Placenta-specific gene 8 protein OS=Mus musculus OX=10090 GN=Plac8 PE=1 SV=1	231507	Plac8	ENSMUSG00000029322.12	4	1	0.377	0.324	0.0455515	0.0063655	0.231946	0.0481189	2.19105e+06	6.15294e+06	6.34726e+07	2.32106e+06	1.09827e+06	3.19985e+06	1.99302e+06	2.8706e+06	1.56314e+06	1.82717e+06	4.24177e+06	64778376	2.55217e+06	926741	3.09415e+06	2.06266e+06	4.70213e+06	1.57466e+06	1	1	1	1	1	1	1	1	1	Peak Found	High	High	Peak Found	Peak Found	Peak Found	Peak Found	Peak Found	Peak Found
High	P18528	Ig heavy chain V region 6.96 OS=Mus musculus OX=10090 PE=4 SV=1	777688	Gm16971; Ighv5-4		39	1	0.377	0.543	0.0433366	0.108574	0.226343	0.468619	1.79912e+07	4.95452e+07	2.66572e+07	8.255e+06	1.45759e+07	1.00498e+07	1.44814e+07	1.90794e+07	1.387e+07	14991026	35145108	27029846	9297771	12161940	9515184	14556377	31174100	13828122	1	1	1	1	1	1	1	1	1	High	High	High	Peak Found	Peak Found	Peak Found	Peak Found	High	Peak Found
High	P62754	40S ribosomal protein S6 OS=Mus musculus OX=10090 GN=Rps6 PE=1 SV=1	667739; 20104; 105244208	Rps6-ps4; Rps6; LOC105244208	ENSMUSG00000028495.14	11	6	0.377	1.297	0.0432934	0.81613	0.226343	0.972114	1.73092e+07	4.94836e+07	4.43718e+07	4.79155e+06	2.29897e+07	2.73865e+07	2.42032e+07	7.60763e+07	2.88238e+07	1.40982e+07	3.46621e+07	4.49544e+07	5.14691e+06	2.00895e+07	2.6979e+07	2.58802e+07	126024452	2.89762e+07	3	5	4	2	2	3	2	6	3	Peak Found	High	High	Peak Found	Peak Found	Peak Found	Peak Found	High	Peak Found
High	P39054	Dynamin-2 OS=Mus musculus OX=10090 GN=Dnm2 PE=1 SV=2	13430	Dnm2	ENSMUSG00000033335.17	37	10	0.38	1.016	0.044738	0.776796	0.229563	0.969468	3.35275e+08	4.34122e+08	3.40798e+08	2.57288e+08	2.30504e+08	2.75319e+08	3.37897e+08	4.75115e+08	3.79979e+08	2.65399e+08	310544419	3.45647e+08	2.76166e+08	1.97676e+08	2.72222e+08	3.53479e+08	8.05251e+08	3.79337e+08	5	19	17	5	4	7	5	19	12	Peak Found	High	High	Peak Found	Not Found	Peak Found	Peak Found	High	Peak Found
Medium	P62918	60S ribosomal protein L8 OS=Mus musculus OX=10090 GN=Rpl8 PE=1 SV=2	26961	Rpl8	ENSMUSG00000003970.8	3	1	0.381	3.904	0.0412608	0.0691016	0.219342	0.344992	366615	5.81717e+06	2.41087e+06	768124		1.09813e+06		1.93937e+07	1.67579e+06	309871	3.95197e+06	2.45295e+06	864160		1.07552e+06		30872102	1.68863e+06	1	1	1	1		1		1	1	Peak Found	High	Peak Found	Peak Found	Not Found	Peak Found	Not Found	High	Peak Found
High	Q02257	Junction plakoglobin OS=Mus musculus OX=10090 GN=Jup PE=1 SV=3	16480	Jup	ENSMUSG00000001552.14	10	4	0.386	0.509	0.0478131	0.0813897	0.242533	0.387851	3.53056e+07	1.25187e+07	7.41102e+07		1.58098e+07	803001	1.4353e+07	5.57668e+06	1.95053e+07	2.80869e+07	8957725	75123057		13387009	768334	1.4894e+07	9.45883e+06	1.94911e+07	3	2	4		2	1	2	2	3	Peak Found	Peak Found	High	Not Found	High	Peak Found	Peak Found	High	High
Medium	Q8BZN4	NUAK family SNF1-like kinase 2 OS=Mus musculus OX=10090 GN=Nuak2 PE=1 SV=2	74137	Nuak2	ENSMUSG00000009772.15	1	1	0.388	0.69	0.0451892	0.190518	0.230986	0.622599	4.16417e+06	1.49936e+07	1.73596e+06	1.25014e+06	1.61611e+06	4.71871e+06	5.84125e+06	1.8548e+06		3.45827e+06	10291198	1.76101e+06	1.33537e+06	1.40179e+06	4619742	6.07865e+06	3.14922e+06		1	1	1	1	1	1	1	1		Peak Found	High	Peak Found	Peak Found	Peak Found	Peak Found	Peak Found	Peak Found	Not Found
High	A2AVA0	Sushi, von Willebrand factor type A, EGF and pentraxin domain-containing protein 1 OS=Mus musculus OX=10090 GN=Svep1 PE=1 SV=1	64817	Svep1	ENSMUSG00000028369.15	39	23	0.396	0.272	0.0533697	0.00216278	0.261728	0.0176451	1.03335e+07	1.05179e+08	1.9128e+08	5.84566e+06	9.07343e+06	1.25403e+07	8.81527e+06	1.53824e+07	1.67018e+07	8.59923e+06	7.46874e+07	194100790	6.38488e+06	7.69949e+06	1.22498e+07	9.11023e+06	2.58639e+07	1.68113e+07	6	15	17	3	5	6	6	8	8	Peak Found	High	High	Peak Found	Peak Found	Peak Found	Peak Found	High	High
High	Q6P8J7	Creatine kinase S-type, mitochondrial OS=Mus musculus OX=10090 GN=Ckmt2 PE=1 SV=1	76722	Ckmt2	ENSMUSG00000021622.3	45	17	0.396	2.211	0.0531804	0.174335	0.261728	0.599641	1.62973e+07	5.46692e+07	2.60148e+07	2.66741e+07	2.91959e+07	1.81102e+07	6.85226e+06	8.23068e+08	5.43413e+07	1.3438e+07	3.89233e+07	2.64153e+07	2.89887e+07	2.44701e+07	1.77586e+07	7.12904e+06	1.38093e+09	5.47457e+07	4	11	7	7	6	4	2	19	11	Peak Found	High	High	Peak Found	Peak Found	Peak Found	Peak Found	High	High
High	Q8C7G5	Apolipoprotein A-V OS=Mus musculus OX=10090 GN=Apoa5 PE=1 SV=1	66113	Apoa5	ENSMUSG00000032079.12	3	1	0.402	0.01	0.0537937	1e-17	0.262838	9.98507e-17			555534		223431							580804		189878							1		1					Not Found	Not Found	High	Not Found	Peak Found	Not Found	Not Found	High	High
High	P27659	60S ribosomal protein L3 OS=Mus musculus OX=10090 GN=Rpl3 PE=1 SV=3	27367	Rpl3	ENSMUSG00000060036.13	8	6	0.403	3.565	0.0501662	0.0531658	0.251588	0.286575		7.91313e+06	723934	547406	2.41792e+06			5.58039e+07	2.20013e+06		5.58701e+06	733680	608918	2.10842e+06			9.54622e+07	2216885		3	1	1	1			5	2	Not Found	High	Peak Found	Peak Found	Peak Found	Not Found	Not Found	High	Peak Found
High	P01878	Ig alpha chain C region OS=Mus musculus OX=10090 PE=1 SV=1	16061	Igh-VJ558		338	8	0.41	0.422	0.0615178	0.0323938	0.283507	0.193334	5.01047e+09	8.23932e+09	1.58492e+10	2.85875e+09	6.7896e+09	2.21213e+09	3.29861e+09	2.75017e+09	6.05382e+09	4.13044e+09	5.90472e+09	1.61303e+10	3.12495e+09	5796783947	2.16688e+09	3428262524	4.64473e+09	6.08222e+09	16	16	16	14	16	15	15	16	16	High	High	High	High	High	High	High	High	High
Medium	Q9D0I9	Arginine--tRNA ligase, cytoplasmic OS=Mus musculus OX=10090 GN=Rars1 PE=1 SV=2	104458	Rars	ENSMUSG00000018848.4	1	1	0.412	0.416	0.0521909	0.0191567	0.259782	0.125033		2.79974e+06	1.53907e+06	1.53325e+06	507706	791667		1.69545e+06	440445		1.91143e+06	1.56596e+06	1659714	434981	769560		2.82059e+06	444021		1	1	1	1	1		1	1	Not Found	High	Peak Found	Peak Found	Peak Found	Peak Found	Not Found	Peak Found	Peak Found
High	Q8R4V5	Oncoprotein-induced transcript 3 protein OS=Mus musculus OX=10090 GN=Oit3 PE=2 SV=2	18302	Oit3	ENSMUSG00000009654.4	20	7	0.412	0.713	0.0622095	0.303	0.283507	0.7819	3.43271e+07	7.74379e+07	4.2203e+07	9.53623e+06	1.80753e+07	1.40695e+07	1.84716e+07	5.93861e+07	2.42958e+07	2.83113e+07	5.46204e+07	4.28518e+07	1.0493e+07	15361000	13594906	1.89873e+07	99260036	2.43312e+07	6	6	6	4	5	5	4	6	5	High	High	Peak Found	Peak Found	High	High	High	High	High
High	Q9R118	Serine protease HTRA1 OS=Mus musculus OX=10090 GN=Htra1 PE=1 SV=2	56213	Htra1	ENSMUSG00000006205.13	4	4	0.416	1.584	0.056027	0.99984	0.271751	0.99984		2.13906e+06				191634		6.93858e+06	218095		1.51947e+06				189397		1.21586e+07	219776		3				1		3	1	Not Found	Peak Found	Not Found	Not Found	Not Found	Peak Found	Not Found	High	Peak Found
High	P11276	Fibronectin OS=Mus musculus OX=10090 GN=Fn1 PE=1 SV=4	14268	Fn1	ENSMUSG00000026193.15	5350	105	0.429	0.665	0.0735225	0.23947	0.321419	0.698309	9.83454e+10	1.66681e+11	1.03637e+11	5.97683e+10	6.29847e+10	6.42061e+10	7.09048e+10	8.03977e+10	9.72726e+10	8.13125e+10	1.17638e+11	1.0526e+11	6.59949e+10	5.43433e+10	6.27741e+10	7.41895e+10	1.34989e+11	9.78074e+10	210	211	205	204	204	203	201	204	214	High	High	High	High	High	High	High	High	High
High	Q8VDD5	Myosin-9 OS=Mus musculus OX=10090 GN=Myh9 PE=1 SV=4	17886	Myh9	ENSMUSG00000022443.16	1160	115	0.436	2.178	0.0778615	0.184792	0.3338	0.6105	1.35397e+09	5.21252e+09	3.31952e+09	1.21375e+09	1.62079e+09	1.41672e+09	1.17469e+09	4.83976e+10	5.12894e+09	1.12181e+09	3.67069e+09	3.37047e+09	1.34419e+09	1.38414e+09	1.3744e+09	1.21273e+09	8.19758e+10	5.15481e+09	112	149	129	105	117	116	83	200	159	High	High	High	High	High	High	High	High	High
High	Q64475	Histone H2B type 1-B OS=Mus musculus OX=10090 GN=H2bc3 PE=1 SV=3	319178	Hist1h2bb	ENSMUSG00000075031.3	11	4	0.442	0.789	0.0821689	0.414594	0.340194	0.84578	4.64694e+07	3.30831e+07	4.47819e+08	2.36604e+07	2.52091e+07	2.53217e+07		4.76155e+07	3.63113e+07	3.71855e+07	2.36625e+07	4.55835e+08	25254325	2.17476e+07	2.50599e+07		81618751	3.6349e+07	3	2	5	2	3	2		3	3	Peak Found	Peak Found	High	High	Peak Found	High	Not Found	Peak Found	Peak Found
High	P23927	Alpha-crystallin B chain OS=Mus musculus OX=10090 GN=Cryab PE=1 SV=2	12955	Cryab	ENSMUSG00000032060.10	7	3	0.442	1.411	0.0760064	0.941478	0.327963	0.982565	646008	8.18027e+06	3.68722e+06	1.63904e+06		1.69896e+06	624735	3.26974e+07	3.3402e+06	547770	5.62784e+06	3.75254e+06	1.83902e+06		1.66758e+06	659467	5.26252e+07	3.36583e+06	1	3	1	1		2	1	3	2	Peak Found	High	Peak Found	High	Not Found	Peak Found	Peak Found	High	High
High	P21981	Protein-glutamine gamma-glutamyltransferase 2 OS=Mus musculus OX=10090 GN=Tgm2 PE=1 SV=4	21817	Tgm2	ENSMUSG00000037820.15	33	10	0.452	1.04	0.0889982	0.815041	0.357337	0.972114	1.80218e+07	5.72513e+07	2.39228e+07	8.14508e+06	1.08367e+07	1.42895e+07	9.38468e+06	7.29886e+07	2.70246e+07	1.48783e+07	4.03117e+07	2.44012e+07	8.93684e+06	9.12335e+06	1.38441e+07	9.75207e+06	1.21088e+08	2.7147e+07	5	7	7	3	4	5	4	7	7	High	High	High	Peak Found	High	High	High	High	High
Medium	Q8BU30	Isoleucine--tRNA ligase, cytoplasmic OS=Mus musculus OX=10090 GN=Iars1 PE=1 SV=2	105148	Iars	ENSMUSG00000037851.13	1	1	0.453	0.702	0.0742931	0.179521	0.321826	0.600498		2.71554e+06	2.08563e+06	1.40148e+06	828952		1.62594e+06	2.16922e+06	1.31849e+06		1.86995e+06	2.11494e+06	1.55412e+06	724280		1.69644e+06	3842146	1328915		1	1	1	1		1	1	1	Not Found	Peak Found	Peak Found	Peak Found	Peak Found	Not Found	Peak Found	High	Peak Found
High	P01725	Ig lambda-1 chain V region S178 OS=Mus musculus OX=10090 PE=1 SV=1	16142	Iglv1		33	1	0.461	0.486	0.0964802	0.0659573	0.373828	0.33177	6.41279e+08	1.60374e+09	1.25063e+09	5.09566e+08	6.81634e+08	6.99603e+08	6.00579e+08	1.01616e+09	9.49099e+08	5.39858e+08	1138725430	1267690668	5.55645e+08	5.90562e+08	682668077	6.26318e+08	1.80869e+09	956256526	3	3	3	3	3	3	3	3	3	High	High	High	High	High	High	High	High	High
High	P01807	Ig heavy chain V region X44 OS=Mus musculus OX=10090 PE=1 SV=1				33	3	0.462	0.883	0.0972224	0.562206	0.373828	0.911796	3.47886e+08	4.371e+08	2.34467e+08	1.62381e+08	1.47953e+08	1.51362e+08	1.99077e+08	4.03179e+08	1.89662e+08	292775758	307457531	2.38228e+08	177892664	127327155	1.47668e+08	206426425	690510168	190988906	5	5	4	3	3	3	3	5	3	High	High	High	Peak Found	Peak Found	High	High	High	Peak Found
High	Q8BKZ9	Pyruvate dehydrogenase protein X component, mitochondrial OS=Mus musculus OX=10090 GN=Pdhx PE=1 SV=1	27402	Pdhx	ENSMUSG00000010914.10	2	2	0.477	9.183	0.0932746	0.00214101	0.364594	0.0175747		630666		236188				9.18845e+06	695450		456635		253885				1.56448e+07	693401		2		1				2	1	Not Found	Peak Found	Not Found	Peak Found	Not Found	Not Found	Not Found	High	Peak Found
High	Q9D0M1	Phosphoribosyl pyrophosphate synthase-associated protein 1 OS=Mus musculus OX=10090 GN=Prpsap1 PE=1 SV=1	67763	Prpsap1		3	1	0.478	3.808	0.0931964	0.127216	0.364594	0.510519	855375					408917	3.25733e+06	2.10158e+06	3.70345e+06	712216					395292	3374502	3.44114e+06	3.73054e+06	1					1	1	1	1	Peak Found	Not Found	Not Found	Not Found	Not Found	Peak Found	High	High	High
High	P97449	Aminopeptidase N OS=Mus musculus OX=10090 GN=Anpep PE=1 SV=4	16790	Anpep	ENSMUSG00000039062.15	34	17	0.485	0.362	0.115703	0.0139114	0.429523	0.0959456	3.23329e+07	2.00881e+07	2.39793e+08	6.10603e+07	4.90971e+07	3.31367e+07	3.43175e+07	4.21897e+07	3.48282e+07	2.66953e+07	1.40005e+07	2.43808e+08	6.69819e+07	4.27642e+07	3.21957e+07	3.5924e+07	7.04543e+07	3.50486e+07	4	5	14	11	8	9	10	10	8	Peak Found	Peak Found	High	High	High	Peak Found	High	High	High
High	Q99M73	Keratin, type II cuticular Hb4 OS=Mus musculus OX=10090 GN=Krt84 PE=2 SV=2	16680	Krt84	ENSMUSG00000044294.7	22	1	0.486	0.092	0.12133	1.00149e-07	0.445437	9.64028e-07	991099	8.85727e+06	1.08787e+09	572502	1.19353e+07		7.3675e+06	9.17444e+06	6.58831e+06	829907	6.06498e+06	1104581307	629450	10331996		7653739	15517887	6.6423e+06	1	2	3	1	1		1	1	1	Peak Found	Peak Found	High	Peak Found	Peak Found	Not Found	Peak Found	Peak Found	Peak Found
High	P01723	Ig lambda-1 chain V region OS=Mus musculus OX=10090 PE=1 SV=2	16142	Iglv1		29	1	0.498	0.614	0.126528	0.178325	0.455708	0.600498	6.52481e+08	1.7305e+09	1.40963e+09	7.40839e+08	1.04084e+09	7.21651e+08	7.07658e+08	1.1238e+09	1.10578e+09	546925173	1236335225	1428588591	812807555	8.9216e+08	7.04002e+08	7.39953e+08	1.99511e+09	1.11413e+09	3	3	3	4	5	3	4	3	4	High	Peak Found	High	High	High	High	High	High	High
High	P01758	Ig heavy chain V region 108A OS=Mus musculus OX=10090 GN=Igh-VJ558 PE=4 SV=1	16061	Gm16735; Igh-VJ558		11	1	0.498	0.663	0.126416	0.236283	0.455708	0.693303	3.91587e+07	5.60502e+07	5.71172e+07	2.53465e+07	2.84232e+07	2.56155e+07	2.23383e+07	3.71575e+07	3.8425e+07	31654844	39337528	57850220	26886522	24750386	25306688	23482592	64140312	38596696	1	1	1	1	1	1	1	1	1	Peak Found	Peak Found	Peak Found	Peak Found	High	High	High	High	High
High	Q8CG19	Latent-transforming growth factor beta-binding protein 1 OS=Mus musculus OX=10090 GN=Ltbp1 PE=1 SV=2	268977	Ltbp1	ENSMUSG00000001870.15	30	13	0.508	0.754	0.135492	0.36086	0.475116	0.838247	2.70984e+07	5.8848e+07	4.80694e+07	2.39596e+07	2.01384e+07	1.37067e+07	1.61604e+07	4.03363e+07	2.93476e+07	2.21668e+07	4.13629e+07	4.88e+07	2.64501e+07	16950991	1.33278e+07	1.65713e+07	67480170	2.93866e+07	5	7	7	4	2	3	2	7	7	High	High	High	Peak Found	Peak Found	Peak Found	Peak Found	High	High
Medium	P14602	Heat shock protein beta-1 OS=Mus musculus OX=10090 GN=Hspb1 PE=1 SV=3	15507	Hspb1	ENSMUSG00000004951.10	1	1	0.508	1.516	0.116785	0.900196	0.432332	0.977411		835836		489939	368535			2.23285e+06	719134		576583		546827	322102			3.60979e+06	724829		1		1	1			1	1	Not Found	Peak Found	Not Found	Peak Found	Peak Found	Not Found	Not Found	High	Peak Found
High	Q02105	Complement C1q subcomponent subunit C OS=Mus musculus OX=10090 GN=C1qc PE=1 SV=2	12262	C1qc	ENSMUSG00000036896.5	238	6	0.51	0.688	0.137486	0.268391	0.475232	0.729893	1.68434e+09	2.75855e+09	2.3676e+09	1.12738e+09	1.19838e+09	1.63834e+09	1.17803e+09	2.57329e+09	1.62249e+09	1.43067e+09	1.92069e+09	2.40436e+09	1.24761e+09	1.04424e+09	1.59303e+09	1230866760	4.36249e+09	1.63496e+09	11	10	11	11	10	11	10	11	10	High	High	High	High	High	High	High	High	High
High	Q6IME9	Keratin, type II cytoskeletal 72 OS=Mus musculus OX=10090 GN=Krt72 PE=3 SV=1	105866	Krt72; Krt72-ps	ENSMUSG00000056605.6	26	3	0.511	0.613	0.138386	0.177426	0.475232	0.600498	3.14856e+07	2.53855e+07	9.90627e+08	5.39772e+06	3.2153e+07	1.29688e+07	1.48368e+07	1.3589e+07	1.9309e+07	26963844	17636962	1004665034	5.94468e+06	28123328	12393926	15546262	24406368	19462430	1	1	3	1	1	1	1	1	1	Peak Found	High	High	High	High	High	Peak Found	Peak Found	High
High	Q71KU9	Fibrinogen-like protein 1 OS=Mus musculus OX=10090 GN=Fgl1 PE=1 SV=2	234199	Fgl1		29	6	0.515	1.503	0.142303	0.586285	0.482452	0.923625	2.01842e+07	2.78734e+07	2.0286e+07	9.31217e+06	1.09549e+07	1.16875e+07	1.92777e+07	3.98524e+07	2.41628e+07	1.64096e+07	2.00474e+07	2.05745e+07	1.01225e+07	9.19899e+06	1.13868e+07	1.98721e+07	6.69808e+07	2.4157e+07	5	5	5	4	4	5	4	5	4	High	High	High	High	High	High	High	High	High
Medium	Q18PI6	SLAM family member 5 OS=Mus musculus OX=10090 GN=Cd84 PE=1 SV=1	12523	Cd84		1	1	0.518	0.778	0.117839	0.258401	0.435024	0.718009	1.01001e+06	4.03519e+06	5.18302e+06	2.68611e+06	1.38355e+06	1.81454e+06	710734	4.46196e+06		846901	2.75655e+06	5.27786e+06	2918181	1.18124e+06	1.76126e+06	733890	7388499		1	1	1	1	1	1	1	1		Peak Found	Peak Found	Peak Found	Peak Found	Peak Found	High	Peak Found	Peak Found	Not Found
Medium	P83882	60S ribosomal protein L36a OS=Mus musculus OX=10090 GN=Rpl36a PE=3 SV=2	66483; 19982; 100043893	Rpl36al; Rpl36a; Rpl36a-ps3	ENSMUSG00000079435.9; ENSMUSG00000049751.6	1	1	0.52	2.674	0.126992	0.376469	0.455868	0.838468	436692	1.33531e+06	582778	509216	203004	694518	472341	3.57026e+06	1.58741e+06	352698	981452	590770	557236	171645	685711	492754	5870692	1.59963e+06	1	1	1	1	1	1	1	1	1	Peak Found	Peak Found	Peak Found	Peak Found	Peak Found	Peak Found	Peak Found	High	Peak Found
High	P01843	Ig lambda-1 chain C region OS=Mus musculus OX=10090 PE=1 SV=1	433053	LOC433053		235	5	0.521	0.615	0.147651	0.179337	0.493035	0.600498	9.71347e+08	2.56123e+09	1.94839e+09	8.11419e+08	8.40524e+08	9.54185e+08	8.47396e+08	9.13606e+08	1.24134e+09	8.05493e+08	1.79907e+09	1.98323e+09	8.7767e+08	7.25961e+08	9.36758e+08	8.79953e+08	1.53288e+09	1248672485	9	9	9	9	9	9	9	8	9	High	High	High	High	High	High	High	High	High
Medium	Q9JM71	Kallikrein 1-related peptidase b27 OS=Mus musculus OX=10090 GN=Klk1b27 PE=1 SV=1	16619	Klk1b27	ENSMUSG00000063177.6	6	1	0.523	0.493	0.149978	0.0570844	0.49706	0.300964	4.52004e+06	1.93554e+07	1.69046e+07	1.01265e+07	4.27546e+06	6.8159e+06	6.6315e+06	8.65751e+06	8.34017e+06	3.71553e+06	13383799	17130790	10760927	3.72377e+06	6.70252e+06	6.93799e+06	14845367	8399008	1	1	1	1	1	1	1	1	1	Peak Found	Peak Found	High	High	High	Peak Found	High	High	High
High	P14106	Complement C1q subcomponent subunit B OS=Mus musculus OX=10090 GN=C1qb PE=1 SV=2	12260	C1qb	ENSMUSG00000036905.8	200	8	0.533	0.625	0.159778	0.190903	0.516656	0.622599	2.35723e+09	4.234e+09	3.4047e+09	1.73246e+09	1.81413e+09	2.38365e+09	1.79498e+09	3.21101e+09	2.27471e+09	2.00491e+09	2.94892e+09	3.45451e+09	1.91957e+09	1.579e+09	2.29305e+09	1.87474e+09	5.58235e+09	2.29159e+09	13	15	12	15	15	15	15	13	15	High	High	High	High	High	High	High	High	High
High	B2RQC6	CAD protein OS=Mus musculus OX=10090 GN=Cad PE=1 SV=1	69719	Cad	ENSMUSG00000013629.16	6	5	0.535	1.809	0.136692	0.433423	0.475232	0.866129		1.43969e+07	4.1573e+06	1.57556e+06		1.31975e+06		1.38499e+07			1.04655e+07	4.21841e+06	1746819		1279245		2.34149e+07			3	3	1		1		3		Not Found	High	Peak Found	Peak Found	Not Found	Peak Found	Not Found	High	Not Found
Medium	Q32NZ6	Transmembrane channel-like protein 5 OS=Mus musculus OX=10090 GN=Tmc5 PE=2 SV=1	74424	Tmc5	ENSMUSG00000030650.18	1	1	0.537	0.463	0.127945	0.030263	0.455868	0.183221	561385	5.28204e+06		577608	1.5205e+06	561469	1.80847e+06	966588	352080	480472	3.83836e+06		619336	1.30476e+06	545249	1.8253e+06	1.60107e+06	354796	1	1		1	1	1	1	1	1	Peak Found	High	Not Found	Peak Found	Peak Found	Peak Found	Peak Found	Peak Found	Peak Found
High	A6BLY7	Keratin, type I cytoskeletal 28 OS=Mus musculus OX=10090 GN=Krt28 PE=1 SV=1	70843	Krt28	ENSMUSG00000055937.1	31	1	0.537	0.51	0.1637	0.082387	0.525264	0.3909	2.92557e+08	2.96412e+08	2.37833e+08	1.2257e+08	2.52543e+08	1.52145e+08	1.36768e+08	1.07109e+08	1.85505e+08	244061143	202154805	241542390	1.37785e+08	2.22104e+08	149164002	1.46412e+08	171200549	1.86871e+08	3	3	3	3	3	3	3	3	3	High	High	High	High	High	High	Peak Found	High	Peak Found
High	Q9ES30	Complement C1q tumor necrosis factor-related protein 3 OS=Mus musculus OX=10090 GN=C1qtnf3 PE=2 SV=1	81799	C1qtnf3	ENSMUSG00000058914.12	26	4	0.538	0.568	0.164417	0.131245	0.525264	0.516055	4.27507e+07	5.35119e+07	5.60193e+07	2.56413e+07	2.87882e+07	2.86862e+07	2.77554e+07	2.19472e+07	3.19145e+07	3.6977e+07	37575486	56996123	2.80402e+07	2.46781e+07	2.73935e+07	2.87529e+07	3.77394e+07	3.21529e+07	4	4	4	4	4	4	4	4	4	High	High	High	High	High	High	High	High	High
High	Q61508	Extracellular matrix protein 1 OS=Mus musculus OX=10090 GN=Ecm1 PE=1 SV=2	13601	Ecm1	ENSMUSG00000028108.15	166	21	0.539	0.648	0.165021	0.217427	0.525929	0.657262	4.59845e+08	6.92857e+08	4.92482e+08	3.04871e+08	2.96493e+08	3.06283e+08	4.1613e+08	2.76561e+08	3.69771e+08	3.85576e+08	4.87657e+08	5.00163e+08	3.37525e+08	2.53202e+08	2.9548e+08	4.29074e+08	4.65489e+08	3.71117e+08	21	20	19	20	21	20	21	21	21	High	High	High	High	High	High	High	High	High
High	E9Q557	Desmoplakin OS=Mus musculus OX=10090 GN=Dsp PE=1 SV=1	109620	Dsp	ENSMUSG00000054889.9	5	5	0.548	1.467	0.146133	0.981332	0.490432	0.992458	1.05208e+06		1.10553e+07		1.53537e+06				4.10606e+06	859398		1.13345e+07		1.28864e+06				4137631	1		2		1				1	Peak Found	Not Found	High	Not Found	Peak Found	Not Found	Not Found	Not Found	Peak Found
High	Q9CQU3	Protein RER1 OS=Mus musculus OX=10090 GN=Rer1 PE=1 SV=1	67830	Rer1	ENSMUSG00000029048.3	2	1	0.552	0.776	0.176882	0.278961	0.542901	0.746499		7.72864e+06	6.44132e+06	4.30475e+06	4.22961e+06	1.28074e+06		4.91011e+06	6.11146e+06		5315570	6.53175e+06	4590005	3.67429e+06	1.25551e+06		8363296	6.15944e+06		1	1	1	1	1		1	1	Not Found	Peak Found	Peak Found	High	Peak Found	Peak Found	Not Found	High	Peak Found
High	P01724	Ig lambda-1 chain V regions MOPC 104E/RPC20/J558/S104 OS=Mus musculus OX=10090 PE=1 SV=1	16142	Iglv1		30	1	0.553	0.566	0.179457	0.129403	0.545947	0.51139	1.39874e+08	1.13536e+08	3.05687e+08	1.31844e+08	7.73051e+07	8.96117e+07	6.01485e+07	1.68155e+08	7.5776e+07	114424908	8.2987e+07	3.09742e+08	145735774	65085682	8.73978e+07	63403578	288875944	76363871	1	3	3	1	1	2	1	1	1	High	High	High	High	High	High	High	High	Peak Found
High	Q8CFX1	GDH/6PGL endoplasmic bifunctional protein OS=Mus musculus OX=10090 GN=H6pd PE=1 SV=2	100198	H6pd	ENSMUSG00000028980.14	4	2	0.554	0.965	0.14709	0.472838	0.492401	0.875877		3.47821e+06		3.72125e+06	1.92854e+06	1.73076e+06	3.35511e+06	2.50201e+06	4.13679e+06		2.50602e+06		3.9974e+06	1.65152e+06	1711195	3.50729e+06	4.27743e+06	4.12552e+06		1		1	1	1	1	1	1	Not Found	Peak Found	High	High	Peak Found	High	High	Peak Found	Peak Found
High	P08730	Keratin, type I cytoskeletal 13 OS=Mus musculus OX=10090 GN=Krt13 PE=1 SV=2	16663	Krt13	ENSMUSG00000044041.4	81	1	0.565	0.596	0.192366	0.159167	0.561879	0.575159	5.12938e+08	4.40393e+08	3.22714e+08	1.57654e+08	4.56112e+08	2.48784e+08	1.95357e+08	2.61858e+08	3.05873e+08	434427328	299975904	328406144	177112112	401204096	243663536	206700560	417742400	308238272	1	1	1	1	1	1	1	1	1	High	High	High	High	High	High	High	High	High
High	P01872	Immunoglobulin heavy constant mu OS=Mus musculus OX=10090 GN=Ighm PE=1 SV=2	16019	Ighm		1929	27	0.566	0.806	0.193456	0.440158	0.562259	0.872491	7.63268e+10	1.22556e+11	9.52463e+10	5.36764e+10	5.9725e+10	5.62727e+10	6.65861e+10	9.1013e+10	8.5789e+10	6.30171e+10	8.73611e+10	9.67923e+10	5.94287e+10	5.09592e+10	5.47442e+10	6.86064e+10	1.5148e+11	8.58896e+10	43	42	43	42	43	43	42	43	43	High	High	High	High	High	High	High	High	High
High	P07901	Heat shock protein HSP 90-alpha OS=Mus musculus OX=10090 GN=Hsp90aa1 PE=1 SV=4	15519	Hsp90aa1	ENSMUSG00000021270.13	26	2	0.567	0.218	0.159179	0.000885569	0.515974	0.00764446		3.29962e+06			1.86992e+06				719196		2440528			1.60594e+06				724558		1			1				1	Not Found	High	Not Found	High	High	Not Found	High	High	High
High	O70570	Polymeric immunoglobulin receptor OS=Mus musculus OX=10090 GN=Pigr PE=1 SV=1	18703	Pigr	ENSMUSG00000026417.13	165	19	0.569	0.634	0.196356	0.201241	0.564323	0.632066	2.67496e+08	3.79598e+08	1.53209e+09	1.88789e+08	3.16972e+08	1.89408e+08	2.08661e+08	2.66074e+08	3.34774e+08	2.23374e+08	2.67301e+08	1.5556e+09	2.08162e+08	2.72151e+08	1.83266e+08	2.16576e+08	4.50581e+08	3.36666e+08	18	18	19	16	17	17	17	19	19	High	High	High	High	High	High	High	High	High
High	P02535	Keratin, type I cytoskeletal 10 OS=Mus musculus OX=10090 GN=Krt10 PE=1 SV=3	16661	Krt10		136	9	0.571	0.627	0.19895	0.19263	0.564323	0.622599	1.48734e+09	1.63811e+09	1.21591e+09	5.60901e+08	1.13602e+09	7.61075e+08	9.12977e+08	6.21616e+08	9.50409e+08	1.25702e+09	1.13716e+09	1.23419e+09	6.23473e+08	9.90979e+08	7.4204e+08	9.57563e+08	1.04324e+09	9.57669e+08	18	16	14	13	16	15	16	14	14	High	High	High	High	High	High	High	High	High
High	Q9QWK4	CD5 antigen-like OS=Mus musculus OX=10090 GN=Cd5l PE=1 SV=3	11801	Cd5l	ENSMUSG00000015854.7	456	21	0.573	0.84	0.201388	0.49389	0.564323	0.880076	4.24974e+09	7.13285e+09	5.85509e+09	3.18586e+09	3.58079e+09	3.22498e+09	3.85946e+09	5.23816e+09	5.31214e+09	3557777673	5.05326e+09	5.93605e+09	3.5092e+09	3.06333e+09	3.13068e+09	4.01763e+09	8.87662e+09	5.34716e+09	34	34	32	32	31	31	32	32	33	High	High	High	High	High	High	High	High	High
Medium	P61358	60S ribosomal protein L27 OS=Mus musculus OX=10090 GN=Rpl27 PE=1 SV=2	19942; 108167922	Rpl27; LOC108167922	ENSMUSG00000063316.13; ENSMUSG00000073640.2	1	1	0.576	0.965	0.166006	0.444182	0.527804	0.874488	738043	6.38886e+06	3.35424e+06	2.14241e+06	995318	1.9328e+06	712050	1.29191e+07	2.01457e+06	627712	4462266	3401178	2.41798e+06	839381	1.81343e+06	718610	21301050	2.01624e+06	1	1	1	1	1	1	1	1	1	Peak Found	Peak Found	Peak Found	Peak Found	Peak Found	Peak Found	Peak Found	High	Peak Found
High	Q91YN9	BAG family molecular chaperone regulator 2 OS=Mus musculus OX=10090 GN=Bag2 PE=1 SV=1	213539	Bag2	ENSMUSG00000042215.8	74	12	0.579	2.256	0.208108	0.161301	0.573809	0.575159	2.20402e+08	3.81491e+08	1.85616e+08	2.68667e+08	2.26469e+08	1.7772e+08	2.13643e+08	1.9941e+09	3.83536e+08	1.86773e+08	2.72183e+08	189405262	2.92366e+08	1.94741e+08	174885215	2.19597e+08	3.36464e+09	3.86072e+08	10	10	10	10	9	9	9	14	11	High	High	High	High	High	High	High	High	High
High	P01844	Ig lambda-2 chain C region OS=Mus musculus OX=10090 GN=Iglc2 PE=1 SV=1	110786	Iglc2	ENSMUSG00000076937.3	162	2	0.581	0.669	0.210048	0.244503	0.576763	0.703539	3.97416e+08	1.05058e+09	9.815e+08	4.67268e+08	5.82032e+08	4.84105e+08	3.74782e+08	6.56311e+08	6.30873e+08	3.32933e+08	7.27295e+08	9.97796e+08	5.1647e+08	5.03106e+08	4.73244e+08	3.92196e+08	1.08189e+09	6.35824e+08	8	8	8	8	8	8	8	8	8	High	High	High	High	High	High	High	High	High
High	P47911	60S ribosomal protein L6 OS=Mus musculus OX=10090 GN=Rpl6 PE=1 SV=3	19988	Rpl6	ENSMUSG00000029614.13	7	5	0.583	1.411	0.174625	0.985984	0.54155	0.994157	1.54314e+06	1.06643e+07	4.94055e+06	2.0063e+06	1.24621e+06	2.22046e+06	1.16786e+06	5.38759e+07	4.4611e+06	1.2283e+06	7.5949e+06	5.00924e+06	2.13838e+06	1077333	2198248	1.22707e+06	9.08555e+07	4.47227e+06	1	3	2	1	1	1	1	5	2	Peak Found	Peak Found	Peak Found	Peak Found	Peak Found	Peak Found	Peak Found	High	Peak Found
High	Q02053	Ubiquitin-like modifier-activating enzyme 1 OS=Mus musculus OX=10090 GN=Uba1 PE=1 SV=1	22201	Uba1	ENSMUSG00000001924.15	18	4	0.585	1.216	0.214884	0.922962	0.587551	0.981656	8.29065e+06	3.0888e+07	3.34903e+07	8.47066e+06	4.69086e+06	5.40183e+06	9.60652e+06	1.78325e+07	9.7778e+06	7.06787e+06	2.13618e+07	3.40057e+07	9.31071e+06	4.02671e+06	5.18677e+06	9.9747e+06	3.1078e+07	9.85287e+06	4	4	4	4	3	3	3	4	3	Peak Found	High	High	High	High	High	High	High	High
High	P82198	Transforming growth factor-beta-induced protein ig-h3 OS=Mus musculus OX=10090 GN=Tgfbi PE=1 SV=1	21810	Tgfbi	ENSMUSG00000035493.9	24	7	0.588	0.668	0.217837	0.24221	0.590828	0.702986	1.72087e+07	2.8702e+07	3.36944e+07	1.53291e+07	1.90667e+07	1.23167e+07	1.58464e+07	1.76201e+07	2.25734e+07	1.454e+07	2.00858e+07	3.41637e+07	1.67447e+07	1.6415e+07	1.18254e+07	1.64074e+07	3.04026e+07	2.2714e+07	5	5	5	5	5	5	5	5	5	High	High	High	High	High	High	High	High	High
High	P07146	Anionic trypsin-2 OS=Mus musculus OX=10090 GN=Prss2 PE=1 SV=1	22072	Prss2	ENSMUSG00000057163.3	7	1	0.59	0.734	0.215841	0.291395	0.58761	0.768499	1.08657e+07	1.59822e+07		5.92548e+06	7.05475e+06	1.02023e+07		1.02973e+07	9.09289e+06	9101105	10912300		6.39624e+06	6.06044e+06	9929933		17197650	9167564	1	1		1	1	1		1	1	High	Peak Found	High	Peak Found	Peak Found	High	High	High	High
High	P01801	Ig heavy chain V-III region J606 OS=Mus musculus OX=10090 PE=1 SV=1	238427	Ighv6-6		147	3	0.59	0.758	0.220053	0.367608	0.594411	0.838468	1.1535e+09	1.59475e+09	1.73973e+09	7.27081e+08	9.46331e+08	8.17792e+08	8.72007e+08	1.11137e+09	1.14693e+09	9.67344e+08	1.11427e+09	1767002625	8.03002e+08	8.13856e+08	7.95926e+08	9.03336e+08	1857338175	1152849087	9	9	8	9	9	9	9	9	9	High	High	High	High	High	High	High	High	High
High	Q922U2	Keratin, type II cytoskeletal 5 OS=Mus musculus OX=10090 GN=Krt5 PE=1 SV=1	110308	Krt5	ENSMUSG00000061527.6	165	6	0.591	0.632	0.221316	0.19832	0.59661	0.631066	1.30858e+09	1.03057e+09	1.07651e+09	5.04798e+08	1.36044e+09	6.51211e+08	8.19281e+08	7.23944e+08	8.79987e+08	1.10684e+09	737539192	1096568753	5.51076e+08	1.16575e+09	636402759	846754684	1222823379	8.86417e+08	16	16	16	15	15	16	16	16	16	High	High	High	High	High	High	High	High	High
High	P98086	Complement C1q subcomponent subunit A OS=Mus musculus OX=10090 GN=C1qa PE=1 SV=2	12259	C1qa	ENSMUSG00000036887.5	121	5	0.595	0.799	0.225585	0.429315	0.602275	0.861205	7.23133e+08	1.23282e+09	1.11173e+09	6.46777e+08	5.75683e+08	6.64786e+08	5.48211e+08	1.26031e+09	6.76277e+08	6.04164e+08	8.7073e+08	1.13576e+09	7.13119e+08	4.94144e+08	6.47949e+08	5.71798e+08	2080621304	6.81541e+08	9	9	9	8	8	9	9	9	8	High	High	High	High	High	High	High	High	High
High	Q571I9	Aldehyde dehydrogenase family 16 member A1 OS=Mus musculus OX=10090 GN=Aldh16a1 PE=1 SV=2	69748	Aldh16a1		23	7	0.598	0.807	0.224822	0.382798	0.602275	0.843795	1.436e+06	1.12124e+07	1.66236e+07	5.56742e+06	5.74852e+06	4.58537e+06	4.43554e+06	1.02778e+07	7.70815e+06	1.20091e+06	8.03047e+06	1.69202e+07	6.05476e+06	4.95549e+06	4.49623e+06	4.54407e+06	1.75369e+07	7.74326e+06	2	5	5	5	6	4	3	5	4	Peak Found	High	High	High	High	High	High	High	High
High	P01786	Ig heavy chain V region MOPC 47A OS=Mus musculus OX=10090 PE=1 SV=1	630347	Ighvhs107.a3.106		30	2	0.6	0.666	0.231282	0.240076	0.611086	0.698309	1.90751e+08	3.07465e+08	3.04063e+08	1.72736e+08	2.02517e+08	1.3752e+08	1.74989e+08	1.90863e+08	2.13538e+08	162288604	222945680	313237708	187600524	175114138	135774268	1.79465e+08	320627516	215163224	2	2	2	2	2	2	2	2	2	High	High	High	High	High	High	High	High	High
High	Q8BGZ7	Keratin, type II cytoskeletal 75 OS=Mus musculus OX=10090 GN=Krt75 PE=1 SV=1	109052	Krt75	ENSMUSG00000022986.5	112	2	0.6	0.757	0.231284	0.365958	0.611086	0.838468	2.65206e+07	2.05093e+07	2.12834e+07	9.53409e+06	1.84731e+07	1.27682e+07	1.5354e+07	1.68641e+07	2.00777e+07	22022124	14078261	21590074	10183152	16024574	12501183	15979235	28637634	20239120	1	1	1	1	1	1	1	1	1	High	Peak Found	High	High	High	High	High	High	High
High	Q61765	Keratin, type I cuticular Ha1 OS=Mus musculus OX=10090 GN=Krt31 PE=1 SV=2	16660	Krt31	ENSMUSG00000048981.1	107	1	0.604	0.593	0.235769	0.15531	0.619244	0.575159	5.22222e+08	6.83243e+08	1.92261e+10	2.53187e+08	4.74702e+08	3.56116e+08	3.34219e+08	2.98017e+08	3.9487e+08	4.42168e+08	4.70504e+08	1.95086e+10	2.82796e+08	4.1283e+08	3.46394e+08	3.49274e+08	4.86242e+08	3.97749e+08	8	9	30	9	9	9	8	9	8	Not Found	Not Found	High	Not Found	Not Found	Not Found	Not Found	Not Found	Peak Found
High	Q3UV17	Keratin, type II cytoskeletal 2 oral OS=Mus musculus OX=10090 GN=Krt76 PE=1 SV=1	77055	Krt76	ENSMUSG00000075402.1	49	1	0.606	0.628	0.237992	0.193573	0.62262	0.622599	3.64894e+08	2.57956e+08	2.73823e+08	1.2627e+08	3.12464e+08	1.90882e+08	1.72839e+08	1.50283e+08	2.36551e+08	2.94085e+08	180528182	277140269	141072599	271855028	188602811	185021295	242920352	238321934	3	2	2	2	2	2	2	1	2	High	High	High	Peak Found	High	High	High	High	High
High	Q62351	Transferrin receptor protein 1 OS=Mus musculus OX=10090 GN=Tfrc PE=1 SV=1	22042	Tfrc	ENSMUSG00000022797.15	204	28	0.608	0.436	0.241013	0.0385969	0.624378	0.225514	6.54629e+08	7.66522e+08	6.31642e+08	4.58217e+08	5.41111e+08	4.28353e+08	4.1448e+08	3.76332e+08	3.53172e+08	5.39847e+08	5.40208e+08	641463125	5.06517e+08	4.68657e+08	4.19739e+08	436681228	6.26173e+08	3.55034e+08	27	27	27	25	26	26	26	26	25	High	High	High	High	High	High	High	High	High
High	Q6GQT1	Alpha-2-macroglobulin-P OS=Mus musculus OX=10090 GN=A2m PE=2 SV=2	232345	A2m	ENSMUSG00000030111.9	947	61	0.61	0.679	0.243168	0.256944	0.626298	0.717727	2.73721e+09	3.5085e+09	7.47249e+09	2.05975e+09	2.5616e+09	2.40629e+09	2.35122e+09	2.74467e+09	3.03453e+09	2.25843e+09	2.49493e+09	7.59648e+09	2.26332e+09	2.18835e+09	2.3431e+09	2.43554e+09	4.60814e+09	3.04656e+09	66	67	70	64	68	66	69	71	67	High	High	High	High	High	High	High	High	High
High	Q61781	Keratin, type I cytoskeletal 14 OS=Mus musculus OX=10090 GN=Krt14 PE=1 SV=2	16664	Krt14	ENSMUSG00000045545.8	68	3	0.613	0.787	0.246273	0.411011	0.630631	0.84578	2.76279e+07	1.61857e+07	4.79048e+07	9.09711e+06	2.9076e+07	1.43685e+07	1.41172e+07	1.88728e+07	2.32455e+07	22781261	1.12297e+07	4.85707e+07	1.0172e+07	25188139	1.41305e+07	1.50939e+07	3.11438e+07	2.34175e+07	2	3	3	2	3	2	2	3	3	High	High	High	High	High	High	High	High	High
High	P24547	Inosine-5'-monophosphate dehydrogenase 2 OS=Mus musculus OX=10090 GN=Impdh2 PE=1 SV=2	23918	Impdh2	ENSMUSG00000062867.13	42	14	0.613	2.863	0.242534	0.0568984	0.62588	0.300964	3.64643e+06	6.98548e+07	1.11795e+07	8.4532e+06	5.79445e+06	4.34653e+07	2.64553e+07	3.30797e+08	5.42635e+07	3.02263e+06	4.88182e+07	1.13481e+07	9.11288e+06	4.98414e+06	4.22588e+07	2.74432e+07	5.57353e+08	54570749	2	10	4	4	4	9	9	13	11	Peak Found	High	Peak Found	Peak Found	Peak Found	High	High	High	High
High	P14869	60S acidic ribosomal protein P0 OS=Mus musculus OX=10090 GN=Rplp0 PE=1 SV=3	11837	Rplp0	ENSMUSG00000067274.10	1	1	0.616	1.055	0.183715	0.541319	0.552511	0.901868		2.12878e+06	1.99557e+06	1.43277e+06		1.12535e+06		2.88062e+06	1.63993e+06		1.4601e+06	2.0247e+06	1.53159e+06		1.10119e+06		4884686	1.65323e+06		1	1	1		1		1	1	Not Found	Peak Found	Peak Found	Peak Found	Not Found	Peak Found	Not Found	High	Peak Found
High	P01750	Ig heavy chain V region 102 OS=Mus musculus OX=10090 PE=1 SV=1	100775173	Gm16710; Ighv1-74		64	2	0.617	0.762	0.251648	0.373383	0.643153	0.838468	1.33475e+08	2.97959e+08	1.77919e+08	1.33136e+08	1.21953e+08	1.33065e+08	1.28236e+08	1.30931e+08	1.94173e+08	115275431	210121004	180912006	147366323	103989702	126375137	131769983	221890285	195364414	3	3	3	3	3	3	3	3	3	High	High	High	High	High	High	High	High	High
High	O08573	Galectin-9 OS=Mus musculus OX=10090 GN=Lgals9 PE=1 SV=1	16859	Lgals9		12	7	0.619	4.156	0.184431	0.0159075	0.552511	0.108042	389093	1.40052e+07	762451	1.97478e+06	391287	881934		6.99687e+07	4.23101e+06	327688	9.77956e+06	775927	2.10942e+06	338353	864354		1.1543e+08	4.26369e+06	1	5	1	2	1	1		6	3	Peak Found	High	Peak Found	Peak Found	Peak Found	Peak Found	Not Found	High	High
High	Q922B2	Aspartate--tRNA ligase, cytoplasmic OS=Mus musculus OX=10090 GN=Dars1 PE=1 SV=2	226414	Dars	ENSMUSG00000026356.15	12	5	0.621	0.781	0.255804	0.402113	0.65252	0.84578	1.4675e+07	5.05761e+07	3.80275e+07	1.0219e+07	6.39738e+06	1.22623e+07	1.05372e+07	2.87664e+07	1.09605e+07	1.24384e+07	34780560	3.85781e+07	1.13009e+07	5.57257e+06	1.18489e+07	1.08286e+07	4.85606e+07	1.10276e+07	5	4	4	4	3	4	3	4	3	Peak Found	High	High	High	Peak Found	High	High	High	High
High	P04940	Ig kappa chain V-VI region NQ2-17.4.1 OS=Mus musculus OX=10090 PE=2 SV=1				59	3	0.63	0.776	0.266727	0.394843	0.670094	0.84578	4.84497e+08	8.26913e+08	5.15401e+08	2.94891e+08	3.88276e+08	3.31207e+08	3.15069e+08	5.57156e+08	4.64637e+08	396181750	5.97353e+08	5.22753e+08	323511257	3.30985e+08	324862694	328649723	936006758	467826381	5	6	6	5	5	5	5	5	5	High	High	High	High	High	High	High	High	High
High	Q9WU78	Programmed cell death 6-interacting protein OS=Mus musculus OX=10090 GN=Pdcd6ip PE=1 SV=3	18571	Pdcd6ip	ENSMUSG00000032504.15	2	2	0.63	1.662	0.193124	0.950788	0.562259	0.98464	533041	993862	1.28967e+06	654602	625993	573153	1.08608e+06	1.88118e+06		422027	722653	1.3081e+06	716827	525961	561129	1.11644e+06	3.14746e+06		1	1	1	1	1	1	1	1		Peak Found	Peak Found	Peak Found	Peak Found	Peak Found	Peak Found	Peak Found	High	Not Found
High	Q60605	Myosin light polypeptide 6 OS=Mus musculus OX=10090 GN=Myl6 PE=1 SV=3	17904	Myl6	ENSMUSG00000090841.2	61	8	0.631	2.382	0.267525	0.129567	0.670831	0.51139	1.48069e+08	4.81361e+08	2.74567e+08	2.49303e+08	2.87091e+08	1.6569e+08	1.97858e+08	3.70081e+09	4.37978e+08	1.18801e+08	3.44066e+08	2.79e+08	2.72245e+08	244546725	1.62294e+08	2.04133e+08	6331516902	4.38896e+08	7	11	10	9	9	10	7	13	10	High	High	High	High	High	High	High	High	High
High	P01845	Ig lambda-3 chain C region OS=Mus musculus OX=10090 GN=Iglc3 PE=1 SV=1	110787	Iglc3		133	1	0.633	0.714	0.270909	0.303433	0.674076	0.7819	2.83264e+07	6.85768e+07	3.68055e+07	2.50507e+07	3.48721e+07	2.11574e+07	2.46444e+07	3.75919e+07	2.73299e+07	2.34157e+07	48043034	3.75286e+07	2.76977e+07	2.92829e+07	2.0458e+07	2.5657e+07	6.18344e+07	2.7529e+07	2	2	1	2	1	2	2	2	2	High	High	High	High	High	High	High	High	High
High	Q7TMK9	Heterogeneous nuclear ribonucleoprotein Q OS=Mus musculus OX=10090 GN=Syncrip PE=1 SV=2	56403	Syncrip	ENSMUSG00000032423.12	12	9	0.634	4.246	0.198414	0.00622835	0.564323	0.0473496		2.6148e+06	787298	1.5936e+06	1.98831e+06	1.05148e+06		1.22313e+08	1.00062e+08		1.88897e+06	797402	1.70283e+06	1.7055e+06	1.03663e+06		203979979	1.00782e+08		3	1	2	1	2		8	5	Not Found	High	Peak Found	Peak Found	Peak Found	Peak Found	Not Found	High	High
High	Q9Z2K1	Keratin, type I cytoskeletal 16 OS=Mus musculus OX=10090 GN=Krt16 PE=1 SV=3	16666	Krt16	ENSMUSG00000053797.10	59	3	0.636	0.519	0.27423	0.0888987	0.67491	0.407026	3.50469e+07	1.38165e+07	4.99381e+07	1.21706e+07	2.29343e+07	1.54516e+07	1.51949e+07	1.84559e+07	2.04449e+07	2.95033e+07	9.79351e+06	5.06655e+07	13371227	19826806	15178848	1.5778e+07	3.13583e+07	2.0603e+07	2	1	3	1	1	1	2	2	2	High	High	High	Peak Found	High	High	Peak Found	High	High
High	Q91YP3	Deoxyribose-phosphate aldolase OS=Mus musculus OX=10090 GN=Dera PE=1 SV=1	232449	Dera	ENSMUSG00000030225.11	17	2	0.641	1.064	0.262635	0.741187	0.663578	0.966577	3.36335e+06	1.11842e+07	9.04661e+06	5.66302e+06	3.92535e+06	7.45844e+06	1.05657e+07	1.04486e+07	7.91034e+06	2.82987e+06	7.6687e+06	9.20064e+06	6.18765e+06	3.35242e+06	7.20025e+06	1.08792e+07	1.73426e+07	7.9651e+06	2	2	2	2	2	2	2	2	2	Peak Found	High	High	High	High	High	High	High	High
High	P01756	Ig heavy chain V region MOPC 104E OS=Mus musculus OX=10090 PE=1 SV=1				145	2	0.642	0.74	0.281118	0.340515	0.684259	0.819939	1.75603e+09	2.50563e+09	2.45868e+09	1.13209e+09	1.19223e+09	1.50956e+09	1.38183e+09	1.22631e+09	1.96509e+09	1416678741	1.79893e+09	2.49026e+09	1.24612e+09	1.02102e+09	1.48869e+09	1.45239e+09	2.02987e+09	1.9803e+09	9	8	8	9	10	9	7	10	9	High	High	High	High	High	High	High	High	High
High	P04104	Keratin, type II cytoskeletal 1 OS=Mus musculus OX=10090 GN=Krt1 PE=1 SV=4	16678	Krt1	ENSMUSG00000046834.6	126	3	0.645	0.704	0.285736	0.29052	0.691841	0.768499	1.17252e+09	9.81102e+08	8.07519e+08	4.65638e+08	1.31192e+09	6.36903e+08	7.743e+08	6.49869e+08	7.65375e+08	1.00517e+09	6.80815e+08	8.18752e+08	514585547	1.14422e+09	6.07468e+08	807995652	1153113132	7.71279e+08	5	6	4	5	6	6	6	4	5	High	High	High	High	High	High	High	High	High
High	P18524	Ig heavy chain V region RF OS=Mus musculus OX=10090 PE=1 SV=1	641088	LOC641088		25	1	0.646	0.736	0.286315	0.33478	0.691841	0.819939	8.36155e+07	1.29548e+08	1.07323e+08	5.40043e+07	7.71054e+07	7.42055e+07	7.61689e+07	7.89561e+07	8.15571e+07	66980200	91728640	108714304	57389652	66928500	73428848	80115192	136294464	81752216	1	1	1	1	1	1	1	1	1	Peak Found	High	High	Peak Found	Peak Found	Peak Found	High	High	High
Medium	Q8BZ71	SH3 and cysteine-rich domain-containing protein 3 OS=Mus musculus OX=10090 GN=Stac3 PE=1 SV=1	237611	Stac3	ENSMUSG00000040287.9	1	1	0.649	0.648	0.28987	0.217813	0.698291	0.657262	2.76044e+07	2.41426e+07	3.39258e+07	1.64425e+07	2.04907e+07	1.79077e+07	2.19845e+07	1.39938e+07	2.15963e+07	23477350	16921502	34383028	18028296	17885144	17257824	23039566	25228258	21763708	1	1	1	1	1	1	1	1	1	Peak Found	Peak Found	High	Peak Found	Peak Found	Peak Found	Peak Found	Peak Found	Peak Found
Medium	Q64291	Keratin, type I cytoskeletal 12 OS=Mus musculus OX=10090 GN=Krt12 PE=1 SV=2	268482	Krt12		1	1	0.65	0.335	0.235592	0.0116757	0.619244	0.0826568	8.39821e+06	3.40512e+06			3.47715e+06			3.75426e+06	857121	7.0799e+06	2.41859e+06			3014494			6.67883e+06	863540	1	1			1			1	1	High	Peak Found	Not Found	Not Found	Peak Found	Not Found	Not Found	Peak Found	Peak Found
Medium	Q6PDI5	Proteasome adapter and scaffold protein ECM29 OS=Mus musculus OX=10090 GN=Ecpas PE=1 SV=3	230249	AI314180	ENSMUSG00000050812.18	5	1	0.652	0.978	0.293665	0.716097	0.704478	0.960326	1.8223e+07	1.44296e+07	1.94091e+07	1.18772e+07	1.04591e+07	1.2284e+07	1.95558e+07	9.61856e+06	1.78209e+07	14391103	10483737	19684966	12942248	8825882	12065383	20194826	16184292	17710224	1	1	1	1	1	1	1	1	1	High	High	High	Peak Found	High	High	Peak Found	Peak Found	Peak Found
High	P06328	Ig heavy chain V region 1-72 OS=Mus musculus OX=10090 GN=Ighv1-72 PE=1 SV=2				30	2	0.655	0.601	0.297632	0.164638	0.707608	0.575159	3.19847e+08	5.74268e+08	6.06218e+08	2.68748e+08	3.69047e+08	2.87461e+08	3.04729e+08	3.01714e+08	3.72244e+08	263439925	4.10597e+08	6.14718e+08	301711110	307099208	274018948	3.06822e+08	493214652	370580440	2	2	2	2	2	2	2	2	2	High	High	Peak Found	High	High	High	High	Peak Found	High
High	P18525	Ig heavy chain V region 5-84 OS=Mus musculus OX=10090 PE=1 SV=1	668395	Ighv5-12		62	2	0.655	0.616	0.297499	0.180877	0.707608	0.603524	2.16476e+08	3.19445e+08	2.90757e+08	1.52018e+08	1.94179e+08	1.83344e+08	1.99752e+08	1.60633e+08	2.30965e+08	1.85379e+08	2.21125e+08	2.95225e+08	1.69052e+08	169032350	1.75864e+08	2.07964e+08	2.7199e+08	2.32762e+08	5	5	5	4	5	4	5	5	4	High	High	High	High	High	High	High	High	High
High	P18531	Ig heavy chain V region 3-6 OS=Mus musculus OX=10090 GN=Ighv3-6 PE=1 SV=1	780829	Gm16932; Ighv3-6	ENSMUSG00000076672.7	46	3	0.656	0.771	0.299091	0.387091	0.708141	0.84578	1.4904e+08	2.56403e+08	2.09713e+08	1.18446e+08	1.38397e+08	1.33437e+08	1.17107e+08	1.96525e+08	1.89372e+08	124994597	183255318	212553731	130081956	1.18879e+08	129482068	122822993	346672023	1.90825e+08	3	3	3	2	3	2	3	3	3	High	High	High	High	High	High	High	High	High
High	P06330	Ig heavy chain V region AC38 205.12 OS=Mus musculus OX=10090 PE=1 SV=1	380820	IghmAC38.205.12		158	2	0.66	0.603	0.304325	0.166153	0.71059	0.57894	5.25243e+08	7.52438e+08	7.3552e+08	3.88963e+08	5.07303e+08	4.18128e+08	4.29579e+08	3.65121e+08	5.44422e+08	448447648	530636104	747011808	426679588	441972072	402501608	448754652	651807608	548678328	2	2	2	2	2	2	2	2	2	High	High	High	High	High	High	High	High	High
High	P20918	Plasminogen OS=Mus musculus OX=10090 GN=Plg PE=1 SV=3	18815	Plg	ENSMUSG00000059481.4	1439	53	0.661	0.88	0.305845	0.557087	0.71059	0.910741	1.06285e+10	1.4253e+10	1.34847e+10	8.18036e+09	8.31525e+09	8.55663e+09	9.66165e+09	1.44484e+10	1.0353e+10	8.82998e+09	1.00389e+10	1.36803e+10	9.02297e+09	7.15361e+09	8.30868e+09	1.00509e+10	2.447e+10	10404952928	83	86	85	83	85	86	85	81	87	High	High	High	High	High	High	High	High	High
High	Q61805	Lipopolysaccharide-binding protein OS=Mus musculus OX=10090 GN=Lbp PE=1 SV=2	16803	Lbp	ENSMUSG00000016024.9	37	6	0.661	1.351	0.305274	0.750205	0.71059	0.967209	2.61375e+07	3.9891e+07	4.40147e+07	2.41537e+07	2.6697e+07	2.87937e+07	4.87553e+07	6.59763e+07	4.42203e+07	2.1427e+07	2.83043e+07	4.46675e+07	26532817	2.26393e+07	2.79291e+07	5.0261e+07	110398365	4.4306e+07	6	5	6	6	6	6	6	6	6	High	High	High	High	High	High	High	High	High
High	P01749	Ig heavy chain V region 3 OS=Mus musculus OX=10090 GN=Ighv1-61 PE=1 SV=1	674018	Gm16900; Ighv1-61	ENSMUSG00000094087.1	91	3	0.668	0.779	0.314565	0.398617	0.71093	0.84578	2.40652e+08	3.2622e+08	2.08719e+08	1.7208e+08	1.54501e+08	1.85699e+08	2.02098e+08	1.82124e+08	2.45355e+08	198954129	2.27775e+08	2.12801e+08	188921647	1.30604e+08	1.79989e+08	210276637	301042013	2.47134e+08	5	5	5	5	5	5	4	5	5	High	High	High	High	High	High	High	High	High
High	P01630	Ig kappa chain V-II region 7S34.1 OS=Mus musculus OX=10090 PE=1 SV=1	16114	Igk-V28		30	3	0.671	0.929	0.317527	0.636196	0.711626	0.943664	1.72651e+08	4.13572e+08	3.32654e+08	1.659e+08	2.23363e+08	2.10499e+08	1.93241e+08	2.82051e+08	3.29063e+08	147576824	285329140	337762360	185669550	193661802	201117006	200482628	470911148	331329680	3	3	3	3	3	3	3	3	3	High	High	High	High	High	High	High	High	High
Medium	P21619	Lamin-B2 OS=Mus musculus OX=10090 GN=Lmnb2 PE=1 SV=2	16907	Lmnb2	ENSMUSG00000062075.13	1	1	0.675	0.117	0.27059	1.81822e-05	0.674076	0.000166628	5.80449e+06	4.77248e+06	4.31259e+06	3.81046e+06	2.90953e+06	3.43515e+06		557540		4.87755e+06	3.23213e+06	4.38507e+06	4295448	2.56804e+06	3.36606e+06		885703		1	1	1	1	1	1		1		Peak Found	Peak Found	Peak Found	Peak Found	Peak Found	High	Not Found	Peak Found	Not Found
High	O54962	Barrier-to-autointegration factor OS=Mus musculus OX=10090 GN=Banf1 PE=1 SV=1	23825	Banf1	ENSMUSG00000024844.14	4	3	0.676	1.834	0.244962	0.601944	0.629699	0.923625		2.726e+06			1.84263e+06			4.95684e+07	1.29042e+06		1.99247e+06			1.59064e+06			84041298	1.30042e+06		1			1			3	1	Not Found	High	Not Found	Not Found	Peak Found	Not Found	Not Found	High	Peak Found
High	P26040	Ezrin OS=Mus musculus OX=10090 GN=Ezr PE=1 SV=3	22350	Ezr	ENSMUSG00000052397.8	20	3	0.678	0.407	0.327263	0.0215806	0.722727	0.138157	2.24966e+07	1.26752e+07	7.58553e+07	2.74047e+07	2.46999e+07	2.46858e+07	9.13608e+06	4.64338e+06	7.93598e+06	1.85115e+07	8.90418e+06	7.70743e+07	3.02852e+07	20820108	2.40299e+07	9611496	7.76015e+06	7.99684e+06	4	4	5	4	3	4	2	2	2	Peak Found	Peak Found	High	Peak Found	Not Found	Peak Found	Not Found	Peak Found	Not Found
High	P01741	Ig heavy chain V region OS=Mus musculus OX=10090 PE=1 SV=1				19	1	0.68	0.865	0.329301	0.533196	0.722727	0.896848	7.85176e+07	1.20505e+08	1.85431e+08	6.76825e+07	1.01244e+08	8.19169e+07	1.04216e+08	8.64352e+07	1.08306e+08	67248482	83714168	187982698	74572716	88542156	78265202	109165984	155036176	109164496	1	1	1	1	1	1	1	1	1	High	High	High	High	High	High	High	High	High
High	Q9Z2W0	Aspartyl aminopeptidase OS=Mus musculus OX=10090 GN=Dnpep PE=1 SV=2	13437	Dnpep	ENSMUSG00000026209.15	82	15	0.68	1.351	0.329404	0.750173	0.722727	0.967209	1.17274e+08	8.14477e+07	9.15849e+07	6.88027e+07	6.63138e+07	5.97451e+07	9.11764e+07	1.99263e+08	1.04501e+08	9.89024e+07	5.85734e+07	9.34856e+07	7.5036e+07	5.68173e+07	5.84502e+07	9.39952e+07	340953121	1.05138e+08	14	14	15	12	14	12	13	15	14	High	High	High	High	High	High	High	High	High
High	Q32KG4	Retrotransposon Gag-like protein 9 OS=Mus musculus OX=10090 GN=Rtl9 PE=2 SV=1	209540	Rgag1; Rtl9		3	1	0.69	0.772	0.343152	0.388082	0.730847	0.84578	2.00687e+07	2.30462e+07	4.49739e+07	2.11187e+07	3.10516e+07	1.30282e+07	2.30647e+07		1.66004e+07	16870868	17078298	45691104	23089890	26536134	12868563	23928908		16724401	1	1	1	1	1	1	1		1	Peak Found	Peak Found	Peak Found	High	Peak Found	Peak Found	High	Not Found	High
High	P97873	Lysyl oxidase homolog 1 OS=Mus musculus OX=10090 GN=Loxl1 PE=2 SV=3	16949	Loxl1		18	6	0.695	0.55	0.349231	0.114742	0.740049	0.484306	3.39722e+07	2.65607e+07	1.95204e+07	1.30584e+07	2.16203e+07	1.88752e+07	1.07707e+07	1.06654e+07	1.69253e+07	2.82875e+07	1.88169e+07	1.98316e+07	1.43553e+07	1.84384e+07	1.84102e+07	1.11643e+07	1.81337e+07	1.70538e+07	5	5	5	4	4	5	3	3	4	High	High	High	High	High	High	High	High	High
High	Q3TTY5	Keratin, type II cytoskeletal 2 epidermal OS=Mus musculus OX=10090 GN=Krt2 PE=1 SV=1	16681	Krt2	ENSMUSG00000064201.8	105	6	0.702	0.678	0.357767	0.255004	0.754717	0.717173	6.04006e+08	5.50519e+08	4.03456e+08	2.16609e+08	6.3341e+08	3.03159e+08	3.27698e+08	2.90252e+08	3.98132e+08	507894989	383452667	4.09191e+08	2.39289e+08	5.50521e+08	295830247	344627641	5.03177e+08	4.01096e+08	8	8	8	7	8	8	8	6	8	High	High	High	High	High	High	High	High	High
High	P35762	CD81 antigen OS=Mus musculus OX=10090 GN=Cd81 PE=1 SV=2	12520	Cd81	ENSMUSG00000037706.17	6	2	0.703	0.998	0.35908	0.705782	0.756287	0.960326	1.7361e+07	1.32088e+07	1.39647e+07	9.95625e+06	1.01507e+07	5.28846e+06	2.14399e+07	1.44156e+07	8.12834e+06	14750216	9.30414e+06	14261081	10806504	8693794	5.12419e+06	22026530	24199600	8191051	2	2	2	1	2	1	2	2	1	Peak Found	Peak Found	Peak Found	High	Peak Found	High	High	High	High
Medium	P84750	Ig kappa chain V region Mem5 (Fragment) OS=Mus musculus OX=10090 PE=1 SV=1				11	1	0.707	0.666	0.365199	0.23992	0.762402	0.698309	1.30343e+08	2.42286e+08	1.85981e+08	1.10127e+08	1.31521e+08	1.39076e+08	8.89316e+07	8.67836e+07	1.64704e+08	106106946	177874320	188659404	120565109	111312813	137037999	92933040	142612352	165957610	1	1	1	1	1	1	1	1	1	High	High	High	Peak Found	High	High	High	High	High
Medium	P01652	Ig kappa chain V-V region J606 OS=Mus musculus OX=10090 PE=1 SV=1	243428	Igkv11-125		1	1	0.709	0.476	0.297311	0.0431085	0.707608	0.244403	2.11297e+06	6.01589e+06	6.29006e+06	4.45709e+06	2.65732e+06	2.31612e+06	2.20192e+06	2.99384e+06	2.12501e+06	1.74514e+06	4.14618e+06	6376441	4745715	2.31108e+06	2.27314e+06	2.29825e+06	5112873	2.14118e+06	1	1	1	1	1	1	1	1	1	Peak Found	Peak Found	Peak Found	Peak Found	High	Peak Found	Peak Found	Peak Found	Peak Found
High	P98064	Mannan-binding lectin serine protease 1 OS=Mus musculus OX=10090 GN=Masp1 PE=1 SV=2	17174	Masp1	ENSMUSG00000022887.8	207	23	0.714	0.806	0.374715	0.439585	0.778347	0.872491	6.96138e+08	6.99671e+08	7.55348e+08	4.86941e+08	4.7957e+08	5.0816e+08	6.29273e+08	5.11758e+08	5.72129e+08	5.77732e+08	4.94103e+08	7.66811e+08	5.33024e+08	412099018	4.95119e+08	6.53488e+08	8.63971e+08	5.74825e+08	25	23	23	24	22	24	25	23	25	High	High	High	High	High	High	High	High	High
High	P01646	Ig kappa chain V-V region HP 123E6 OS=Mus musculus OX=10090 PE=1 SV=1		Igkv19-93		40	2	0.715	0.85	0.37541	0.510056	0.778347	0.886305	3.64204e+08	6.90689e+08	5.42826e+08	3.56689e+08	4.42387e+08	3.92961e+08	3.73739e+08	4.20683e+08	4.62422e+08	302580995	483793838	5.50681e+08	3.92671e+08	3.74243e+08	3.77167e+08	380889364	699394413	4.63137e+08	4	4	5	4	4	4	5	4	5	High	High	High	High	High	High	High	High	High
High	P62702	40S ribosomal protein S4, X isoform OS=Mus musculus OX=10090 GN=Rps4x PE=1 SV=2	20102	Rps4x	ENSMUSG00000031320.9	13	6	0.717	0.872	0.378277	0.544424	0.781851	0.901868	254554	1.87317e+07	2.08653e+07	1.41936e+07	7.86779e+06	1.72161e+07	6.32176e+06	7.53125e+07	1.48074e+07	215756	1.29873e+07	2.12053e+07	15182567	6.84317e+06	1.68959e+07	6.58643e+06	1.25969e+08	14916987	1	4	5	4	3	4	4	6	4	Peak Found	High	Peak Found	High	Peak Found	High	High	High	High
High	P01592	Immunoglobulin J chain OS=Mus musculus OX=10090 GN=Jchain PE=1 SV=4	16069	Igj; Jchain	ENSMUSG00000067149.6	166	7	0.718	0.858	0.379549	0.522878	0.783263	0.892202	1.15463e+09	2.74999e+09	2.40418e+09	1.14419e+09	1.71666e+09	1.01992e+09	1.76626e+09	1.83844e+09	1.82198e+09	9.83645e+08	1.90832e+09	2437995582	1.27942e+09	1.47298e+09	9.63273e+08	1.81315e+09	3.14096e+09	1.82958e+09	11	12	13	11	12	12	11	10	13	High	High	High	High	High	High	High	High	High
High	P41317	Mannose-binding protein C OS=Mus musculus OX=10090 GN=Mbl2 PE=1 SV=2	17195	Mbl2	ENSMUSG00000024863.5	329	10	0.723	0.794	0.385894	0.421255	0.791048	0.850134	4.24909e+09	3.99297e+09	4.38256e+09	3.09284e+09	3.23439e+09	3.0209e+09	4.27994e+09	2.58042e+09	3.44273e+09	3595454489	2.80942e+09	4.45127e+09	3.38438e+09	2.78454e+09	2.92365e+09	4.45265e+09	4435920931	3.46824e+09	16	16	16	15	16	16	16	16	16	High	High	High	High	High	High	High	High	High
High	P06684	Complement C5 OS=Mus musculus OX=10090 GN=C5 PE=1 SV=2	15139	Hc	ENSMUSG00000026874.10	947	76	0.724	0.95	0.387489	0.671457	0.791048	0.950328	5.46103e+09	5.28535e+09	5.65643e+09	3.76514e+09	4.10499e+09	3.81478e+09	5.50912e+09	4.63748e+09	5.29808e+09	4.52438e+09	3.743e+09	5.74879e+09	4.12284e+09	3.51724e+09	3.71043e+09	5.69688e+09	7.82905e+09	5.31906e+09	87	86	83	84	88	87	89	88	85	High	High	High	High	High	High	High	High	High
High	P01631	Ig kappa chain V-II region 26-10 OS=Mus musculus OX=10090 PE=1 SV=1	16098	Igkv1-117		73	3	0.727	0.632	0.392231	0.198564	0.791861	0.631066	8.38589e+08	1.74642e+09	1.28416e+09	8.85014e+08	1.30501e+09	1.0273e+09	8.89938e+08	8.54019e+08	1.10966e+09	7.21548e+08	1213897700	1.30372e+09	9.79254e+08	1.13741e+09	9.77217e+08	9.26476e+08	1.50636e+09	1.11829e+09	5	5	5	5	5	5	5	5	5	High	High	High	High	High	High	High	High	High
High	Q63880	Carboxylesterase 3A OS=Mus musculus OX=10090 GN=Ces3a PE=1 SV=2	382053	Ces3a	ENSMUSG00000069922.12	42	8	0.731	0.811	0.397559	0.448081	0.791861	0.874488	5.58113e+07	4.0231e+07	4.57283e+07	3.254e+07	3.89476e+07	3.36174e+07	4.20836e+07	3.08498e+07	3.78096e+07	4.70298e+07	2.84176e+07	4.66177e+07	35692741	33434592	3.27844e+07	4.36487e+07	51920760	3.80955e+07	6	6	6	6	6	6	6	6	5	High	High	High	High	High	High	High	High	High
High	Q9WVH9	Fibulin-5 OS=Mus musculus OX=10090 GN=Fbln5 PE=1 SV=1	23876	Fbln5	ENSMUSG00000021186.8	9	2	0.732	1.063	0.383411	0.731688	0.790005	0.963393	8.73589e+06	9.15024e+06	9.34546e+06	6.64227e+06	6.3498e+06	6.00787e+06	1.00165e+07	6.83098e+06	8.23082e+06	7.33117e+06	6.26005e+06	9499502	7.21404e+06	5.4834e+06	5.85631e+06	1.03894e+07	1.13273e+07	8.29814e+06	2	2	2	2	2	2	2	2	2	Peak Found	High	High	High	High	High	High	High	High
High	P01869	Ig gamma-1 chain C region, membrane-bound form OS=Mus musculus OX=10090 GN=Ighg1 PE=1 SV=2	16017	Ighg1		475	8	0.734	0.78	0.400644	0.400447	0.791861	0.84578	5.28116e+09	7.0815e+09	1.11087e+10	4.80189e+09	5.58503e+09	4.80429e+09	5.72342e+09	4.82593e+09	6.90215e+09	4.43545e+09	4.92447e+09	1.12786e+10	5256107143	4.82042e+09	4.62585e+09	5.94603e+09	8.25187e+09	6944124810	17	17	18	17	18	18	18	18	18	High	High	High	High	High	High	High	High	High
High	P01791	Ig heavy chain V region HPCM6 OS=Mus musculus OX=10090 PE=1 SV=1				49	4	0.734	0.906	0.401195	0.599957	0.791861	0.923625	1.76382e+08	1.85202e+08	2.04312e+08	1.38627e+08	1.75544e+08	1.39233e+08	1.28009e+08	1.45661e+08	2.68957e+08	1.4823e+08	1.31816e+08	207904624	1.5273e+08	1.50953e+08	1.36542e+08	1.3354e+08	2.45158e+08	2.71036e+08	6	6	5	6	6	6	5	4	6	High	High	High	High	High	High	High	High	High
High	Q60994	Adiponectin OS=Mus musculus OX=10090 GN=Adipoq PE=1 SV=2	11450	Adipoq	ENSMUSG00000022878.5	83	5	0.735	0.787	0.402292	0.410576	0.791861	0.84578	7.08008e+08	6.50708e+08	6.42826e+08	5.06873e+08	5.0202e+08	5.0238e+08	6.23041e+08	4.05566e+08	5.80584e+08	5.92209e+08	4.55431e+08	6.52214e+08	5.67852e+08	4.27442e+08	4.78883e+08	6.36595e+08	6.69755e+08	5.81184e+08	7	7	7	7	7	7	7	6	5	High	High	High	High	High	High	High	High	High
Medium	P35991	Tyrosine-protein kinase BTK OS=Mus musculus OX=10090 GN=Btk PE=1 SV=4	12229	Btk	ENSMUSG00000031264.13	1	1	0.746	1.44	0.313	0.813484	0.71059	0.972114	203957	215889	195747	128994	182490		260219	336833		160375	158615	198845	138205	147102		262921	581276		1	1	1	1	1		1	1		Peak Found	Peak Found	Peak Found	Peak Found	Peak Found	Not Found	Peak Found	High	Not Found
High	P01642	Ig kappa chain V-V region L7 (Fragment) OS=Mus musculus OX=10090 GN=Gm10881 PE=1 SV=1	619846; 434037	Igkv5-48; Igkv12-47	ENSMUSG00000076563.2	31	2	0.747	0.668	0.419183	0.242926	0.794092	0.703064	1.23542e+08	3.63658e+08	1.94178e+08	1.46832e+08	1.96308e+08	1.55913e+08	1.28058e+08	1.40553e+08	1.69561e+08	1.05039e+08	2.5569e+08	1.96909e+08	1.62749e+08	1.68948e+08	1.49934e+08	1.31949e+08	2.42043e+08	1.70619e+08	3	3	3	3	3	3	3	3	3	High	High	High	High	High	High	High	High	High
Medium	P70398	Probable ubiquitin carboxyl-terminal hydrolase FAF-X OS=Mus musculus OX=10090 GN=Usp9x PE=1 SV=2	22284	Usp9x		2	1	0.748	1.653	0.313323	0.990374	0.71059	0.996578		412066		432177	308050	291961	681057	955655	282342		299327		463140	263826	282742	687365	1.58231e+06	284510		1		1	1	1	1	1	1	Not Found	Peak Found	Not Found	Peak Found	Peak Found	Peak Found	Peak Found	High	Peak Found
High	Q80U93	Nuclear pore complex protein Nup214 OS=Mus musculus OX=10090 GN=Nup214 PE=1 SV=2	227720	Nup214	ENSMUSG00000001855.15	7	1	0.749	0.559	0.421229	0.122254	0.794092	0.504866	4.66141e+07	2.2203e+07	8.18674e+06	7.81133e+06	2.21972e+07	1.6624e+07	1.24051e+07	5.54481e+06	1.35697e+07	37315580	15731952	8.29299e+06	8302891	19260960	16451346	13047225	9570334	13599850	1	1	1	1	1	1	1	1	1	High	High	High	High	Peak Found	High	Peak Found	Peak Found	High
Medium	Q9WUM3	Coronin-1B OS=Mus musculus OX=10090 GN=Coro1b PE=1 SV=1	23789	Coro1b	ENSMUSG00000024835.14; ENSMUSG00000097771.7	3	1	0.75	1.193	0.30567	0.604978	0.71059	0.927217		818562		614211	518791	767084	976325	1.33616e+06	525583		580315		691912	432998	725979	981398	2.18346e+06	524068		1		1	1	1	1	1	1	Not Found	Peak Found	Not Found	High	High	Peak Found	Peak Found	High	Peak Found
High	P11152	Lipoprotein lipase OS=Mus musculus OX=10090 GN=Lpl PE=1 SV=3	16956	Lpl	ENSMUSG00000015568.16	8	3	0.754	0.961	0.402845	0.564074	0.791861	0.912598	8.24896e+06	5.43701e+06	1.03506e+07	5.82504e+06	1.20916e+07	5.62768e+06	6.44413e+06	7.0413e+06	8.86575e+06	7.05569e+06	4002063	1.06154e+07	6.32835e+06	10440846	5530137	6.63404e+06	1.22441e+07	8.93272e+06	2	1	2	2	2	2	2	2	2	High	Peak Found	High	High	Peak Found	High	Peak Found	High	High
High	Q91Z83	Myosin-7 OS=Mus musculus OX=10090 GN=Myh7 PE=2 SV=1	140781	Myh7	ENSMUSG00000053093.15	23	3	0.757	0.645	0.329946	0.162879	0.722727	0.575159	3.87267e+06					1.0599e+06	867033	1.20119e+07	939064	3.3064e+06					1.04846e+06	895221	19617670	946056	2					1	1	1	1	High	Not Found	Not Found	Not Found	Not Found	Peak Found	Peak Found	High	Peak Found
High	P01628	Ig kappa chain V-II region MOPC 511 OS=Mus musculus OX=10090 PE=1 SV=1	381776	Igkv2-112		12	1	0.759	0.579	0.435182	0.141409	0.809932	0.539084	1.75313e+07	1.85455e+07	5.18927e+07	9.84092e+06	5.98234e+07	1.36841e+07	1.04377e+07	2.40628e+07	1.79861e+07	13908746	13276707	52686539	10514514	51543207	13545279	10951926	41388996	17974330	1	1	2	1	2	1	1	2	1	High	High	High	High	High	Peak Found	Peak Found	High	High
High	O08992	Syntenin-1 OS=Mus musculus OX=10090 GN=Sdcbp PE=1 SV=1	53378	Sdcbp	ENSMUSG00000028249.15	10	3	0.759	0.988	0.401441	0.534221	0.791861	0.896848	5.93376e+06	3.90745e+06	1.52146e+07	3.59323e+06	4.50607e+06	7.09925e+06	6.62122e+06	5.85321e+06	5.86104e+06	4890180	2792109	1.54278e+07	4.03594e+06	3748761	6760324	6.65965e+06	9559590	5.83363e+06	1	1	1	1	1	1	1	1	1	High	Peak Found	High	High	High	High	High	High	Peak Found
High	P16675	Lysosomal protective protein OS=Mus musculus OX=10090 GN=Ctsa PE=1 SV=1	19025	Ctsa	ENSMUSG00000017760.15	2	1	0.76	1.509	0.327559	0.925392	0.722727	0.981899	3.17158e+06	3.13934e+06	3.36239e+06	2.50653e+06		2.39889e+06	4.78546e+06	5.31646e+06	3.0625e+06	2.71758e+06	2178872	3409643	2827130		2.2452e+06	4848562	8832998	3.07026e+06	1	1	1	1		1	1	1	1	Peak Found	Peak Found	High	Peak Found	Not Found	Peak Found	Peak Found	High	Peak Found
High	Q8BMF4	Dihydrolipoyllysine-residue acetyltransferase component of pyruvate dehydrogenase complex, mitochondrial OS=Mus musculus OX=10090 GN=Dlat PE=1 SV=2	235339	Dlat	ENSMUSG00000000168.9	10	7	0.761	2.511	0.347923	0.141419	0.739822	0.539084	2.074e+06	2.22334e+07	5.24344e+06	4.00214e+06	1.27561e+07	3.90455e+06	1.54488e+06	2.03168e+08	1.72439e+07	1.73427e+06	1.57994e+07	5.33664e+06	4.36386e+06	1.08841e+07	3.79572e+06	1.59711e+06	3.43463e+08	1.73749e+07	2	5	2	2	3	3	1	7	5	Peak Found	High	Peak Found	Peak Found	Peak Found	Peak Found	Peak Found	High	High
High	P01680	Ig kappa chain V-IV region S107B OS=Mus musculus OX=10090 PE=4 SV=1	381831	Igkv4-58		17	1	0.763	0.739	0.441376	0.339052	0.812449	0.819939	1.00147e+08	1.6779e+08	1.4275e+08	1.06985e+08	1.22211e+08	1.08976e+08	7.48659e+07	9.05005e+07	1.23938e+08	82813600	114098568	144869280	120600896	107758128	107065328	80488072	144236800	124847264	1	1	1	1	1	1	1	1	1	High	High	High	High	High	High	High	High	High
High	Q91WP0	Mannan-binding lectin serine protease 2 OS=Mus musculus OX=10090 GN=Masp2 PE=1 SV=1	17175	Masp2	ENSMUSG00000028979.17	144	20	0.764	0.86	0.442124	0.525874	0.8127	0.892917	4.00103e+08	3.41777e+08	3.86832e+08	2.82977e+08	3.07e+08	2.86617e+08	3.58395e+08	2.97943e+08	3.32607e+08	330421616	2.42921e+08	392589723	3.11393e+08	2.62192e+08	2.78356e+08	3.73115e+08	5.05947e+08	3.34098e+08	22	21	20	20	20	19	20	20	22	High	High	High	High	High	High	High	High	High
High	P01626	Ig kappa chain V-II region MOPC 167 OS=Mus musculus OX=10090 PE=1 SV=1	381776	Igkv2-112		18	1	0.765	0.879	0.44438	0.488877	0.813473	0.879128	1.07147e+07	9.34597e+06	2.98391e+07	5.8393e+06	2.28165e+07	9.80924e+06	8.21835e+06	1.0726e+07	1.04593e+07	8982398	6.38929e+06	3.03995e+07	6357527	19439130	9513459	8484704	17715458	10541424	1	1	1	1	1	1	1	1	1	High	Peak Found	High	High	High	High	High	High	High
High	P01656	Ig kappa chain V-III region MOPC 70 OS=Mus musculus OX=10090 PE=1 SV=1				67	1	0.766	0.927	0.444295	0.633458	0.813473	0.943612	3.35989e+08	8.52471e+08	4.94844e+08	3.61149e+08	7.40857e+08	4.07731e+08	5.9783e+08	5.2148e+08	4.24806e+08	2.76378e+08	6.18514e+08	501457881	3.99486e+08	6.24832e+08	3.95484e+08	6.21256e+08	891408118	4.27178e+08	7	8	7	7	7	7	7	7	7	High	High	Peak Found	High	Peak Found	Peak Found	High	Peak Found	Peak Found
High	P01629	Ig kappa chain V-II region 2S1.3 OS=Mus musculus OX=10090 PE=1 SV=1				17	1	0.77	0.649	0.450119	0.219547	0.818843	0.660121	5.10882e+07	1.08701e+08	7.99605e+07	6.5464e+07	7.67834e+07	4.79092e+07	4.65628e+07	9.65931e+07	6.52648e+07	4.21059e+07	7.77971e+07	81445418	7.2395e+07	6.44954e+07	4.64279e+07	4.87303e+07	162776050	6.57502e+07	2	2	2	2	2	1	2	2	2	High	High	High	High	High	High	High	High	High
High	P06327	Ig heavy chain V region VH558 A1/A4 OS=Mus musculus OX=10090 GN=Gm5629 PE=2 SV=1	435333	LOC435333		55	2	0.771	0.753	0.452024	0.359759	0.818843	0.838088	1.84868e+08	2.44581e+08	2.64747e+08	1.5758e+08	2.13214e+08	1.41263e+08	1.6178e+08	1.82782e+08	1.97607e+08	1.52921e+08	1.79476e+08	268423350	1.73392e+08	180544285	138491496	1.6944e+08	3.14981e+08	1.99107e+08	5	5	4	4	3	3	4	5	5	High	High	High	High	High	High	High	High	High
High	Q6IFX2	Keratin, type I cytoskeletal 42 OS=Mus musculus OX=10090 GN=Krt42 PE=1 SV=1	68239	Krt42	ENSMUSG00000053654.7	58	4	0.773	0.532	0.455234	0.0988232	0.818843	0.440752	1.31911e+08	6.07441e+07	1.58316e+08	3.6686e+07	1.12278e+08	5.82367e+07	4.87427e+07	6.54308e+07	7.55023e+07	1.11242e+08	4.26066e+07	160642154	40143679	9.69126e+07	5.64548e+07	5.08056e+07	1.14853e+08	7.60736e+07	6	5	6	3	6	6	3	5	5	High	High	High	High	High	High	High	High	High
High	P01837	Immunoglobulin kappa constant OS=Mus musculus OX=10090 GN=Igkc PE=1 SV=2				945	12	0.773	0.705	0.454086	0.291603	0.818843	0.768499	1.34853e+10	2.69607e+10	2.05197e+10	1.38314e+10	1.92929e+10	1.43816e+10	1.29991e+10	1.67854e+10	1.75003e+10	1.11951e+10	1.92672e+10	2.08383e+10	1.51405e+10	1.62496e+10	1.39243e+10	1.34421e+10	2.81802e+10	1.7558e+10	19	20	20	16	16	19	15	18	19	High	High	High	High	High	High	High	High	High
High	Q8K274	Ketosamine-3-kinase OS=Mus musculus OX=10090 GN=Fn3krp PE=1 SV=2	238024	Fn3krp	ENSMUSG00000039253.7	2	2	0.773	0.92	0.437571	0.519244	0.809932	0.890703			8.91374e+06			6.8882e+06		8.19888e+06				9244996			6791075		13819425				1			1		1		Not Found	Not Found	Peak Found	Not Found	Not Found	Peak Found	Not Found	High	Not Found
High	Q61838	Pregnancy zone protein OS=Mus musculus OX=10090 GN=Pzp PE=1 SV=3	11287	Pzp	ENSMUSG00000030359.14	15911	87	0.776	0.828	0.458113	0.474967	0.818843	0.876272	1.19219e+12	8.85145e+11	1.01e+12	8.07334e+11	9.07513e+11	7.95609e+11	1.08856e+12	6.58645e+11	9.48669e+11	9.92291e+11	6.27753e+11	1.02632e+12	8.90598e+11	7.75953e+11	7.70801e+11	1.13007e+12	1.11519e+12	953150675901	186	188	183	180	180	186	185	184	189	High	High	High	High	High	High	High	High	High
High	Q8BPB5	EGF-containing fibulin-like extracellular matrix protein 1 OS=Mus musculus OX=10090 GN=Efemp1 PE=1 SV=1	216616	Efemp1	ENSMUSG00000020467.15	88	14	0.783	0.871	0.469149	0.542795	0.82802	0.901868	6.84323e+07	5.59937e+07	7.16874e+07	4.83992e+07	5.30623e+07	4.67452e+07	6.6127e+07	4.30003e+07	6.00585e+07	5.8141e+07	3.89138e+07	7.28008e+07	5.3661e+07	4.60667e+07	4.50357e+07	6.88529e+07	7.39336e+07	6.04576e+07	11	11	11	11	11	11	12	11	12	High	High	High	High	High	High	High	High	High
High	Q8VED5	Keratin, type II cytoskeletal 79 OS=Mus musculus OX=10090 GN=Krt79 PE=1 SV=2	223917	Krt79	ENSMUSG00000061397.7	59	1	0.785	0.77	0.470832	0.385793	0.82879	0.844878	1.74691e+08	1.28261e+08	1.01183e+08	8.54558e+07	1.73938e+08	7.9398e+07	1.49355e+08	6.34757e+07	9.88085e+07	1.49915e+08	9.41558e+07	1.03925e+08	9.27048e+07	1.49815e+08	7.85468e+07	1.52667e+08	109069100	9.95524e+07	1	1	1	1	1	1	1	1	1	High	High	High	High	High	High	Peak Found	Peak Found	Peak Found
High	Q08879	Fibulin-1 OS=Mus musculus OX=10090 GN=Fbln1 PE=1 SV=2	14114	Fbln1	ENSMUSG00000006369.14	74	12	0.786	0.876	0.472021	0.551687	0.828832	0.906827	1.31818e+08	1.01989e+08	1.23828e+08	9.43565e+07	8.92938e+07	1.02504e+08	1.25928e+08	8.65119e+07	1.09218e+08	1.09633e+08	7.0856e+07	125855312	1.03319e+08	7.64913e+07	99601284	1.30572e+08	144058107	1.09839e+08	11	10	10	11	11	10	11	10	10	High	High	High	High	High	High	High	High	High
High	P28063	Proteasome subunit beta type-8 OS=Mus musculus OX=10090 GN=Psmb8 PE=1 SV=2	16913	Psmb8	ENSMUSG00000024338.14	63	11	0.787	1.25	0.4745	0.876614	0.828832	0.972263	1.16834e+08	1.0038e+08	1.47798e+08	7.78785e+07	9.49145e+07	9.23732e+07	1.42302e+08	1.25067e+08	1.75189e+08	9.73676e+07	7.14827e+07	1.4993e+08	8.60596e+07	80909799	8.9121e+07	1.4646e+08	2.11922e+08	175789018	11	11	11	10	10	9	11	11	11	High	High	High	High	High	High	High	High	High
High	Q9QZ06	Toll-interacting protein OS=Mus musculus OX=10090 GN=Tollip PE=1 SV=1	54473	Tollip	ENSMUSG00000025139.14	2	2	0.79	3.902	0.339896	0.126074	0.730847	0.510519	1.47432e+06	863135	1.37826e+06			1.16482e+06		1.12418e+07	1.24776e+06	1.19895e+06	591219	1.40515e+06			1149094		1.88738e+07	1.25471e+06	1	1	1			1		2	1	Peak Found	Peak Found	Peak Found	Not Found	Not Found	Peak Found	Not Found	High	Peak Found
High	Q9JHU4	Cytoplasmic dynein 1 heavy chain 1 OS=Mus musculus OX=10090 GN=Dync1h1 PE=1 SV=2	13424	Dync1h1	ENSMUSG00000018707.13	2	2	0.791	1.187	0.342819	0.595603	0.730847	0.923625			1.50282e+06	1.6236e+06	445203	349376	707098	3.71247e+06	1.28537e+06			1547197	1.75681e+06	381664	338803	713654	6.14676e+06	1.29551e+06			2	2	1	1	1	2	2	Not Found	Not Found	Peak Found	Peak Found	Peak Found	Peak Found	Peak Found	High	Peak Found
High	P04945	Ig kappa chain V-VI region NQ2-6.1 OS=Mus musculus OX=10090 PE=2 SV=1	385253	Igkv4-55		25	1	0.793	0.99	0.482773	0.735381	0.828832	0.964647	9.80302e+07	1.28024e+08	1.10024e+08	7.09825e+07	1.25421e+08	8.72797e+07	1.07761e+08	1.15857e+08	1.08915e+08	81557948	88566247	112308677	78217972	105592408	84361947	111697834	189698868	109709114	1	1	1	1	2	1	1	1	1	High	High	High	High	High	High	High	High	High
High	P01029	Complement C4-B OS=Mus musculus OX=10090 GN=C4b PE=1 SV=3	12268	C4b	ENSMUSG00000073418.4	1376	73	0.795	0.963	0.484887	0.692365	0.828832	0.957998	9.50647e+09	9.88352e+09	1.03041e+10	7.76085e+09	7.74299e+09	7.36377e+09	9.48425e+09	8.49192e+09	9.9122e+09	7.89868e+09	6.99479e+09	1.04789e+10	8.51232e+09	6.64494e+09	7.17872e+09	9.86403e+09	1.4301e+10	9.96887e+09	98	99	97	96	99	99	98	102	102	High	High	High	High	High	High	High	High	High
Medium	Q6VGS5	Protein Daple OS=Mus musculus OX=10090 GN=Ccdc88c PE=1 SV=1	68339	Ccdc88c	ENSMUSG00000021182.14	4	1	0.797	0.533	0.488023	0.085039	0.828832	0.402057	1.88602e+07	1.03684e+07	2.13407e+07	1.15037e+07	1.39087e+07	1.70094e+07	9.96858e+06	5.52174e+06	1.24688e+07	15783269	7110453	21763632	12588577	11791359	16468401	10296879	9072880	12563486	1	1	1	1	1	1	1	1	1	Peak Found	High	Peak Found	Peak Found	Peak Found	High	High	Peak Found	High
High	P01636	Ig kappa chain V-V region MOPC 149 OS=Mus musculus OX=10090 PE=1 SV=1	545851	Igkv12-44		37	2	0.799	0.705	0.490902	0.292351	0.828832	0.768499	1.06201e+08	2.06933e+08	2.04021e+08	1.21203e+08	1.69501e+08	1.21769e+08	1.34215e+08	1.12762e+08	1.4413e+08	90402954	1.45389e+08	2.0675e+08	133319397	147243773	1.17002e+08	1.40571e+08	2.01696e+08	145243128	3	4	4	3	2	3	4	4	4	High	High	High	High	High	High	High	High	High
High	P21956	Lactadherin OS=Mus musculus OX=10090 GN=Mfge8 PE=1 SV=3	17304	Mfge8	ENSMUSG00000030605.15	5	2	0.799	0.726	0.364249	0.207053	0.762402	0.639807	2.72502e+06		4.69625e+06	2.651e+06	2.47067e+06	3.30667e+06	3.23532e+06	2.08399e+06	2.51732e+06	2.26336e+06		4.79392e+06	2.92484e+06	2.07801e+06	3.1956e+06	3.35738e+06	3.41297e+06	2535596	1		1	1	1	1	1	1	1	Peak Found	Not Found	High	High	Peak Found	High	Peak Found	High	High
High	Q6IFZ6	Keratin, type II cytoskeletal 1b OS=Mus musculus OX=10090 GN=Krt77 PE=1 SV=1	406220	Krt77	ENSMUSG00000067594.5	108	1	0.802	0.965	0.494612	0.69527	0.828832	0.958055	1.63127e+08	1.39252e+08	1.50444e+08	1.2062e+08	9.6415e+08	9.50714e+07	1.45184e+08	6.68306e+08	1.22567e+08	134325218	96232652	152457104	128218456	838320600	93455952	151828192	1141063412	123446928	1	1	1	1	1	1	1	1	1	High	Peak Found	Peak Found	Peak Found	High	High	Peak Found	High	High
High	P03987	Ig gamma-3 chain C region OS=Mus musculus OX=10090 PE=1 SV=2	380795	Ighg3		239	13	0.805	0.854	0.498595	0.516451	0.828832	0.890313	1.82582e+09	1.92941e+09	2.03799e+09	1.4417e+09	1.59672e+09	1.51299e+09	1.65417e+09	1.78778e+09	1.48491e+09	1.49693e+09	1.3695e+09	2.06825e+09	1.58362e+09	1.36012e+09	1.47158e+09	1.71356e+09	3.01966e+09	1.48948e+09	20	19	18	19	20	19	18	20	20	High	High	High	High	High	High	High	High	High
High	Q07797	Galectin-3-binding protein OS=Mus musculus OX=10090 GN=Lgals3bp PE=1 SV=1	19039	Lgals3bp	ENSMUSG00000033880.11	142	16	0.807	1.006	0.501909	0.761621	0.828832	0.967481	2.00727e+08	2.45739e+08	2.66922e+08	1.5664e+08	2.1132e+08	2.25019e+08	2.08535e+08	2.28604e+08	3.26571e+08	1.68282e+08	1.73371e+08	2.72251e+08	1.71869e+08	1.79941e+08	2.17662e+08	2.15488e+08	3.85178e+08	3.2861e+08	15	16	15	16	16	17	17	14	17	High	High	High	High	High	High	High	High	High
High	P11983	T-complex protein 1 subunit alpha OS=Mus musculus OX=10090 GN=Tcp1 PE=1 SV=3	21454	Tcp1	ENSMUSG00000068039.12	30	13	0.807	1.561	0.501406	0.532552	0.828832	0.896848	1.15211e+07	4.46994e+07	2.77278e+07	1.84992e+07	9.30594e+06	2.48424e+07	2.84925e+07	1.00766e+08	4.90706e+07	9.44093e+06	3.16705e+07	2.81516e+07	2.00342e+07	7.99781e+06	2.43476e+07	2.95785e+07	168555291	4.91561e+07	6	10	7	9	6	10	11	12	11	High	High	High	High	Peak Found	High	High	High	High
High	Q61268	Apolipoprotein C-IV OS=Mus musculus OX=10090 GN=Apoc4 PE=1 SV=1	11425	Apoc4	ENSMUSG00000074336.5	4	2	0.809	0.885	0.504066	0.565347	0.828832	0.912598	1.66035e+08	1.68795e+08	2.46805e+08	1.37846e+08	1.81786e+08	1.34551e+08	2.52275e+08	1.34285e+08	1.4896e+08	1.40682e+08	118359808	250880528	152549834	157556505	1.31971e+08	2.62082e+08	222597328	1.50108e+08	2	1	1	2	2	2	2	1	2	Peak Found	Peak Found	Peak Found	Peak Found	High	High	Peak Found	Peak Found	High
High	P01637	Ig kappa chain V-V region T1 OS=Mus musculus OX=10090 PE=4 SV=1	545847	Igkv14-111		33	2	0.819	0.727	0.518875	0.322635	0.828832	0.796927	2.33491e+08	4.42416e+08	4.65222e+08	3.13572e+08	3.55251e+08	3.12535e+08	2.30646e+08	2.75961e+08	3.21214e+08	1.9665e+08	3.03546e+08	472011934	3.53491e+08	307035818	299684666	2.40115e+08	4.50291e+08	3.22913e+08	5	5	4	5	5	5	5	4	5	High	High	High	High	High	High	High	High	High
High	O88968	Transcobalamin-2 OS=Mus musculus OX=10090 GN=Tcn2 PE=1 SV=1	21452	Tcn2	ENSMUSG00000020432.12	74	15	0.819	0.836	0.518309	0.487774	0.828832	0.878387	1.41648e+08	1.00482e+08	1.46478e+08	1.09732e+08	1.19954e+08	1.0341e+08	1.2808e+08	8.83378e+07	1.17717e+08	1.18642e+08	7.05965e+07	1.48605e+08	1.20879e+08	1.02567e+08	9.97155e+07	1.3255e+08	1.4953e+08	1.18336e+08	15	12	13	14	14	15	14	13	15	High	High	High	High	High	High	High	High	High
High	Q5U405	Transmembrane protease serine 13 OS=Mus musculus OX=10090 GN=Tmprss13 PE=2 SV=2	214531	Tmprss13		10	1	0.82	0.708	0.519827	0.295286	0.828832	0.774692	3.02321e+07	4.1365e+07	3.02855e+07	2.34282e+07	3.39099e+07	3.327e+07	2.1431e+07	1.6743e+07	2.96027e+07	27675407	2.88151e+07	30603366	2.4757e+07	27564501	31846393	2.28312e+07	29043535	2.98202e+07	1	1	1	1	1	1	1	1	1	High	Peak Found	High	High	High	High	High	High	High
High	P62983	Ubiquitin-40S ribosomal protein S27a OS=Mus musculus OX=10090 GN=Rps27a PE=1 SV=2	78294; 619900; 100042019	Rps27a; Rps27a-ps2; LOC100042019	ENSMUSG00000020460.15	51	5	0.822	1.497	0.523123	0.592751	0.828832	0.923625	1.49221e+08	2.60813e+08	2.02304e+08	2.02448e+08	1.76607e+08	2.27993e+08	1.86768e+08	6.46244e+08	2.75195e+08	1.24141e+08	1.81828e+08	2.05251e+08	2.22528e+08	152410088	2.20494e+08	1.93825e+08	1082647370	276688865	4	5	5	5	4	4	4	5	5	High	High	High	High	High	High	High	High	High
High	Q00519	Xanthine dehydrogenase/oxidase OS=Mus musculus OX=10090 GN=Xdh PE=1 SV=5	22436	Xdh	ENSMUSG00000024066.8	27	12	0.824	0.769	0.52521	0.384266	0.828832	0.84425	3.30592e+07	1.90915e+07	5.94394e+07	2.03835e+07	2.48531e+07	2.18597e+07	2.62066e+07	2.0858e+07	2.59758e+07	2.73117e+07	1.3682e+07	6.03711e+07	2.2194e+07	2.13022e+07	21460024	2.72192e+07	3.52973e+07	2.60812e+07	10	7	9	8	9	9	9	8	9	High	High	High	High	High	High	High	High	High
High	Q8BH35	Complement component C8 beta chain OS=Mus musculus OX=10090 GN=C8b PE=1 SV=1	110382	C8b	ENSMUSG00000029656.13	340	24	0.825	0.976	0.5266	0.713377	0.829208	0.960326	1.0827e+09	1.0898e+09	1.22325e+09	9.02179e+08	1.02746e+09	8.79289e+08	1.08486e+09	1.02369e+09	1.22416e+09	9.04641e+08	7.75089e+08	1247064040	9.88293e+08	8.83693e+08	857286073	1.12049e+09	1.72436e+09	1.22995e+09	27	27	27	25	26	26	27	26	27	High	High	High	High	High	High	High	High	High
High	O70165	Ficolin-1 OS=Mus musculus OX=10090 GN=Fcn1 PE=1 SV=1	14133	Fcna	ENSMUSG00000026938.10	63	9	0.826	0.915	0.528299	0.61413	0.829965	0.932697	2.55416e+08	4.49009e+08	3.91094e+08	6.22206e+08	3.12653e+08	3.79881e+08	4.45481e+08	3.82885e+08	4.01621e+08	2.13706e+08	3.14348e+08	397402476	6.82747e+08	2.72508e+08	3.69135e+08	4.66626e+08	655744285	4.04581e+08	10	10	10	10	10	10	10	10	10	High	High	High	High	High	High	High	High	High
High	P04202	Transforming growth factor beta-1 proprotein OS=Mus musculus OX=10090 GN=Tgfb1 PE=1 SV=1	21803	Tgfb1	ENSMUSG00000002603.15	43	10	0.827	0.831	0.530603	0.479982	0.831017	0.877344	2.2106e+08	8.25208e+07	8.13193e+07	3.56441e+08	3.56274e+07	1.98088e+08	6.10992e+07	2.37154e+08	3.96335e+07	1.82301e+08	5.85219e+07	8.26265e+07	3.97431e+08	3.02679e+07	1.90044e+08	6.2445e+07	3.90541e+08	3.9734e+07	7	10	10	8	8	10	10	10	10	High	High	High	High	High	High	High	High	High
High	P45700	Mannosyl-oligosaccharide 1,2-alpha-mannosidase IA OS=Mus musculus OX=10090 GN=Man1a1 PE=1 SV=1	17155	Man1a	ENSMUSG00000003746.16	19	7	0.829	0.687	0.533118	0.266859	0.831584	0.727204	2.20603e+07	1.75824e+07	1.79467e+07	1.44867e+07	1.82202e+07	1.64248e+07	1.50186e+07	6.95779e+06	1.67871e+07	1.82911e+07	1.25079e+07	1.82386e+07	1.59874e+07	1.54212e+07	1.59103e+07	1.53472e+07	1.14186e+07	1.68414e+07	6	5	6	5	5	5	6	3	6	High	Peak Found	High	High	High	High	High	High	High
High	P14148	60S ribosomal protein L7 OS=Mus musculus OX=10090 GN=Rpl7 PE=1 SV=2	19989	Rpl7	ENSMUSG00000043716.13	5	3	0.829	0.911	0.391795	0.30746	0.791861	0.782094	378958	828882	427791	687022	677739	297003	290494	9.87589e+06	389822	316792	602467	446649	735185	573619	283924	293390	1.72245e+07	392793	1	1	1	1	1	1	1	3	1	Peak Found	High	High	Peak Found	Peak Found	Peak Found	Peak Found	High	Peak Found
High	O35955	Proteasome subunit beta type-10 OS=Mus musculus OX=10090 GN=Psmb10 PE=1 SV=1	19171	Psmb10	ENSMUSG00000031897.9	37	7	0.829	1.223	0.532564	0.913224	0.831584	0.980653	2.92842e+07	2.81937e+07	4.09636e+07	2.49951e+07	3.34038e+07	2.66844e+07	3.6719e+07	3.27403e+07	4.65559e+07	2.48932e+07	1.97708e+07	4.17003e+07	2.75386e+07	2.88426e+07	2.58418e+07	3.8237e+07	55340413	4.69141e+07	7	7	8	7	7	7	7	7	7	High	High	High	High	High	High	High	High	High
High	Q68FD5	Clathrin heavy chain 1 OS=Mus musculus OX=10090 GN=Cltc PE=1 SV=3	67300	Cltc	ENSMUSG00000047126.17	304	69	0.829	1.668	0.532117	0.445371	0.831584	0.874488	2.30192e+08	5.92262e+08	2.52168e+08	2.70991e+08	2.1033e+08	2.8477e+08	1.82994e+08	1.92482e+09	4.43698e+08	1.91392e+08	4.21184e+08	2.56945e+08	2.95611e+08	1.79994e+08	2.77569e+08	1.89338e+08	3.24641e+09	4.45212e+08	49	54	44	51	50	47	45	67	53	High	High	High	High	High	High	High	High	High
High	P50446	Keratin, type II cytoskeletal 6A OS=Mus musculus OX=10090 GN=Krt6a PE=1 SV=3	16687	Krt6a	ENSMUSG00000058354.6	125	3	0.83	0.638	0.534495	0.206135	0.831784	0.638447	4.96628e+07	3.20619e+07	1.17103e+08	2.7623e+07	2.90642e+07	4.0495e+07	1.71082e+07	2.69426e+07	4.02541e+07	4.19977e+07	2.2173e+07	118779224	31084032	25084862	38986889	1.79423e+07	4.54023e+07	4.04865e+07	5	5	5	3	4	5	3	5	4	High	High	High	High	High	High	High	High	High
High	P01635	Ig kappa chain V-V region K2 (Fragment) OS=Mus musculus OX=10090 PE=1 SV=1	619960	Igkv12-41	ENSMUSG00000095007.1	50	4	0.832	0.778	0.537032	0.39725	0.83255	0.84578	2.73746e+08	6.18278e+08	3.33765e+08	2.53326e+08	3.73356e+08	3.09763e+08	2.63188e+08	3.13181e+08	3.49181e+08	232536571	4.261e+08	3.38861e+08	283363050	3.24257e+08	2.984e+08	2.74253e+08	515716035	3.51279e+08	6	6	6	5	6	6	6	6	6	High	High	High	High	High	High	High	High	High
High	P70452	Syntaxin-4 OS=Mus musculus OX=10090 GN=Stx4 PE=1 SV=1	20909	Stx4a	ENSMUSG00000030805.14	4	1	0.833	0.838	0.424657	0.337415	0.797568	0.819939	2.39154e+06	4.84045e+06	7.37466e+06	4.20678e+06	4.03018e+06	3.60739e+06	4.07037e+06	3.67718e+06	4.05526e+06	2004957	3.30479e+06	7504493	4.55634e+06	3.451e+06	3.5058e+06	4205360	6112799	4.08809e+06	1	1	1	1	1	1	1	1	1	Peak Found	Peak Found	Peak Found	High	Peak Found	Peak Found	High	High	Peak Found
High	P01639	Ig kappa chain V-V region MOPC 41 OS=Mus musculus OX=10090 GN=Gm5571 PE=1 SV=1				37	4	0.836	0.78	0.542882	0.400806	0.839062	0.84578	6.86024e+07	2.54941e+08	1.43896e+08	1.19968e+08	1.73498e+08	1.07978e+08	9.76437e+07	1.66761e+08	1.27348e+08	5.67329e+07	179776956	146161383	133353333	145701945	103379708	9.94973e+07	274498037	127327865	4	4	4	4	4	4	4	4	4	High	High	High	High	High	High	High	High	High
High	P29788	Vitronectin OS=Mus musculus OX=10090 GN=Vtn PE=1 SV=2	22370	Vtn	ENSMUSG00000017344.4	250	14	0.838	1.345	0.545485	0.757779	0.839062	0.967481	9.43929e+08	2.02912e+09	1.50672e+09	1.16296e+09	1.18132e+09	1.18299e+09	1.05354e+09	5.3562e+09	1.55944e+09	7.89524e+08	1.43432e+09	1533419407	1.28982e+09	1.00939e+09	1.14367e+09	1.07948e+09	8799148001	1.56417e+09	20	19	18	20	20	17	17	20	19	High	High	High	High	High	High	High	High	High
High	O09159	Lysosomal alpha-mannosidase OS=Mus musculus OX=10090 GN=Man2b1 PE=1 SV=4	17159	Man2b1	ENSMUSG00000005142.10	52	12	0.839	0.79	0.54628	0.415221	0.839314	0.84578	1.3301e+08	6.35919e+07	6.68568e+07	7.45667e+07	7.28859e+07	5.7626e+07	8.98246e+07	4.30246e+07	6.30575e+07	109011453	4.50792e+07	6.79001e+07	8.15408e+07	6.19342e+07	5.62523e+07	9.31519e+07	72508351	6.32239e+07	10	9	9	10	9	9	10	9	9	High	High	High	High	High	High	High	High	High
High	Q9Z2U0	Proteasome subunit alpha type-7 OS=Mus musculus OX=10090 GN=Psma7 PE=1 SV=1	26444	Psma7	ENSMUSG00000027566.14	93	10	0.841	1.176	0.550275	0.980032	0.84156	0.992458	3.62524e+08	3.27732e+08	4.04201e+08	3.15977e+08	2.91685e+08	3.45435e+08	4.60908e+08	3.72112e+08	4.68241e+08	3.03863e+08	2.31567e+08	4.10012e+08	3.48022e+08	2.50981e+08	3.33743e+08	4.79633e+08	6.40448e+08	4.71125e+08	11	11	10	10	11	11	11	11	11	High	High	High	High	High	High	High	High	High
High	P97321	Prolyl endopeptidase FAP OS=Mus musculus OX=10090 GN=Fap PE=1 SV=1	14089	Fap	ENSMUSG00000000392.17	42	10	0.844	0.978	0.55418	0.716763	0.844934	0.960326	5.57202e+07	3.29403e+07	3.4705e+07	3.51255e+07	4.09242e+07	4.2052e+07	3.86478e+07	3.58669e+07	4.5967e+07	4.65217e+07	2.27296e+07	3.53091e+07	3.87492e+07	3.4822e+07	4.04158e+07	39874151	5.98576e+07	4.62329e+07	9	7	7	9	9	8	8	8	9	High	High	High	High	High	High	High	High	High
High	P01027	Complement C3 OS=Mus musculus OX=10090 GN=C3 PE=1 SV=3	12266	C3	ENSMUSG00000024164.15	5752	111	0.847	1.101	0.557603	0.908955	0.844934	0.978506	1.41198e+11	1.20534e+11	1.2783e+11	1.1187e+11	1.15252e+11	1.06425e+11	1.62023e+11	1.16804e+11	1.50799e+11	1.17267e+11	8.49878e+10	1.29903e+11	1.22814e+11	9.87578e+10	1.03527e+11	1.68106e+11	1.96258e+11	1.51526e+11	204	206	203	205	206	206	206	196	206	High	High	High	High	High	High	High	High	High
High	P68372	Tubulin beta-4B chain OS=Mus musculus OX=10090 GN=Tubb4b PE=1 SV=1	227613	Tubb4b	ENSMUSG00000036752.4	134	1	0.854	1.366	0.56782	0.732265	0.84929	0.963393	1.55752e+07	7.24462e+07	3.34954e+07	2.70742e+07	2.05107e+07	2.72424e+07	3.2125e+07	1.0161e+08	4.12357e+07	1.3126e+07	5.14817e+07	3.4181e+07	29503401	1.76473e+07	26661182	33178612	175062832	4.15477e+07	3	3	3	3	3	3	3	3	3	High	High	High	High	Peak Found	High	High	High	High
High	P01632	Ig kappa chain V-I region S107A OS=Mus musculus OX=10090 GN=Igkv7-33 PE=2 SV=1	243461	Igkv7-33		27	5	0.855	2.557	0.569952	0.0958027	0.84929	0.433054	3.35043e+07	9.82401e+07	1.13091e+08	3.00962e+07	9.05176e+07	7.87987e+07	1.17608e+07	1.29743e+08	2.31423e+08	2.85541e+07	6.80672e+07	1.14827e+08	3.33973e+07	7.86537e+07	7.55598e+07	12299594	223332292	233198963	4	5	5	4	5	5	1	5	5	High	High	High	High	High	High	Peak Found	High	High
High	Q8CIZ8	von Willebrand factor OS=Mus musculus OX=10090 GN=Vwf PE=1 SV=2	22371	Vwf		62	26	0.86	0.691	0.576516	0.272967	0.850924	0.737837	5.67104e+07	2.37081e+08	1.35232e+08	7.66134e+07	3.56117e+07	4.08539e+07	5.73293e+07	1.07683e+08	5.85127e+07	4.7928e+07	1.66229e+08	1.37337e+08	8.55756e+07	3.06883e+07	3.91934e+07	5.98972e+07	1.80847e+08	58849960	8	20	17	5	5	5	6	19	8	High	High	High	High	High	High	High	High	High
High	Q8VCG4	Complement component C8 gamma chain OS=Mus musculus OX=10090 GN=C8g PE=1 SV=1	69379	C8g	ENSMUSG00000015083.11	156	11	0.86	1.008	0.576438	0.765121	0.850924	0.967481	6.58804e+08	5.72733e+08	7.67333e+08	6.09513e+08	6.13561e+08	5.58487e+08	7.91199e+08	6.17234e+08	7.32587e+08	5.4315e+08	4.1132e+08	7.79618e+08	6.67028e+08	5.22287e+08	5.44115e+08	817175065	1.04553e+09	7.34521e+08	15	14	15	15	15	15	15	15	15	High	High	High	High	High	High	High	High	High
High	P01819	Ig heavy chain V region MOPC 141 OS=Mus musculus OX=10090 PE=4 SV=1				18	1	0.86	1.219	0.57686	0.919873	0.850924	0.981656	4.35065e+07	5.62501e+07	5.49356e+07	3.21562e+07	3.13563e+07	4.07483e+07	3.4633e+07	5.30847e+07	6.63643e+07	3.48583e+07	4.05096e+07	5.55965e+07	3.55552e+07	2.68996e+07	4.03174e+07	36627915	8.65808e+07	6.68744e+07	2	2	2	2	2	2	2	2	2	High	High	Peak Found	High	High	High	High	High	High
High	P01671	Ig kappa chain V-III region PC 7175 OS=Mus musculus OX=10090 PE=1 SV=1				52	2	0.862	0.812	0.578823	0.44985	0.851889	0.874488	7.11227e+07	1.1669e+08	1.14397e+08	8.79868e+07	1.30565e+08	7.866e+07	7.98272e+07	9.68416e+07	9.59578e+07	5.85638e+07	84923351	115977121	95740593	1.11445e+08	7.75132e+07	83238321	168120206	96458137	4	3	3	3	3	3	4	3	3	High	High	High	High	High	High	High	High	High
High	P35441	Thrombospondin-1 OS=Mus musculus OX=10090 GN=Thbs1 PE=1 SV=1	21825	Thbs1		767	54	0.87	0.961	0.590177	0.688148	0.859292	0.955127	1.45891e+09	2.65123e+09	4.25279e+09	2.4738e+09	2.3564e+09	2.23946e+09	1.84185e+09	3.6664e+09	2.31458e+09	1.21755e+09	1.87516e+09	4.32129e+09	2.71062e+09	2.02951e+09	2.18965e+09	1.91931e+09	6.21022e+09	2.32796e+09	62	64	64	65	65	63	64	67	63	High	High	High	High	High	High	High	High	High
High	P01821	Ig heavy chain V region MC101 OS=Mus musculus OX=10090 PE=1 SV=1	668389	Gm16970; Ighv2-4		11	1	0.871	0.96	0.435917	0.44686	0.809932	0.874488	3.2464e+06	3.56382e+06	3.22615e+06	2.82638e+06	4.58249e+06	1.44551e+06	3.11541e+06	6.48748e+06	2.10364e+06	2.74676e+06	2.58831e+06	3.37545e+06	3026353	3.90679e+06	1392051	3.14481e+06	10750045	2119666	1	1	1	1	1	1	1	1	1	High	High	Peak Found	High	High	Peak Found	High	High	High
High	Q07235	Glia-derived nexin OS=Mus musculus OX=10090 GN=Serpine2 PE=1 SV=2	20720	Serpine2	ENSMUSG00000026249.10	2	2	0.871	1.207	0.437281	0.760101	0.809932	0.967481	2.80431e+06	4.16004e+06	6.14636e+06		1.90614e+06	2.9706e+06	4.03767e+06	5.93242e+06	3.46959e+06	2.37727e+06	2.95273e+06	6288138		1.64121e+06	2.90692e+06	4.15556e+06	9940994	3.49534e+06	2	2	2		1	2	2	2	2	High	Peak Found	Peak Found	Not Found	Peak Found	Peak Found	Peak Found	Peak Found	Peak Found
High	Q8R411	Myc target protein 1 OS=Mus musculus OX=10090 GN=Myct1 PE=1 SV=1	68632	Myct1	ENSMUSG00000046916.9	10	3	0.873	1.123	0.594793	0.861924	0.862028	0.972114	1.2119e+07	1.52115e+07	3.31854e+06	1.21544e+07	1.07387e+07	1.09753e+07	1.63578e+07	1.15342e+07	4.13741e+06	1.03683e+07	1.0459e+07	3382983	1.342e+07	9.34048e+06	1.0457e+07	1.70158e+07	1.99555e+07	4169257	2	2	1	2	2	2	2	2	1	High	High	High	High	High	High	High	High	Peak Found
High	Q8K1I3	Secreted phosphoprotein 24 OS=Mus musculus OX=10090 GN=Spp2 PE=1 SV=2	75396	Spp2	ENSMUSG00000026295.12	26	4	0.875	0.828	0.597584	0.473943	0.864524	0.875877	5.51663e+07	5.79636e+07	5.16286e+07	6.19099e+07	3.70446e+07	4.72434e+07	5.51776e+07	4.46326e+07	4.72844e+07	4.57348e+07	4.04582e+07	5.27202e+07	6.71655e+07	3.23461e+07	4.62724e+07	5.74397e+07	7.43948e+07	4.7635e+07	5	5	4	5	4	5	5	5	5	High	High	High	High	High	High	High	High	High
High	Q01853	Transitional endoplasmic reticulum ATPase OS=Mus musculus OX=10090 GN=Vcp PE=1 SV=4	269523	Vcp	ENSMUSG00000028452.7	366	42	0.879	1.719	0.602706	0.408461	0.866351	0.84578	5.56825e+08	1.08235e+09	8.40834e+08	8.9375e+08	5.61518e+08	9.07091e+08	9.10808e+08	2.8216e+09	1.2154e+09	4.61583e+08	7.67983e+08	8.55268e+08	9.81743e+08	476779319	8.77561e+08	9.34695e+08	4.72343e+09	1.21908e+09	33	37	38	38	34	39	39	45	41	High	High	High	High	High	High	High	High	High
High	P01864	Ig gamma-2A chain C region secreted form OS=Mus musculus OX=10090 PE=1 SV=1	380793	Ighg2a		500	7	0.882	0.826	0.607584	0.470841	0.866351	0.874488	1.17991e+10	1.37294e+10	1.28273e+10	1.07664e+10	9.55063e+09	1.18541e+10	1.11799e+10	8.46456e+09	1.11643e+10	9.6003e+09	9.71539e+09	1.30081e+10	1.16019e+10	8.21837e+09	11648507342	1.16357e+10	1.44035e+10	1.1194e+10	17	16	16	16	16	16	17	16	14	High	High	High	High	High	High	High	High	High
High	P39876	Metalloproteinase inhibitor 3 OS=Mus musculus OX=10090 GN=Timp3 PE=1 SV=1	21859	Timp3	ENSMUSG00000020044.13	39	5	0.882	0.98	0.607716	0.718746	0.866351	0.960326	6.97667e+07	7.77585e+07	9.09442e+07	6.80271e+07	6.59807e+07	7.64707e+07	6.27481e+07	8.36862e+07	8.41478e+07	5.77601e+07	54565536	9.22624e+07	7.40242e+07	5.70475e+07	7.42454e+07	6.5301e+07	1.45012e+08	84578174	5	5	5	5	5	5	5	5	5	High	High	High	High	High	High	High	High	High
High	Q19LI2	Alpha-1B-glycoprotein OS=Mus musculus OX=10090 GN=A1bg PE=1 SV=1	117586	A1bg	ENSMUSG00000022347.7	334	21	0.883	0.854	0.608529	0.516458	0.866351	0.890313	3.80842e+09	3.37889e+09	4.60046e+09	3.52596e+09	3.99515e+09	2.95971e+09	6.0576e+09	2.61744e+09	3.26858e+09	3.20501e+09	2.35753e+09	4.67167e+09	3.88368e+09	3.4561e+09	2.8578e+09	6.31426e+09	4490228592	3.29222e+09	29	28	28	29	29	28	30	28	28	High	High	High	High	High	High	High	High	High
High	Q5SX40	Myosin-1 OS=Mus musculus OX=10090 GN=Myh1 PE=1 SV=1	17879	Myh1	ENSMUSG00000056328.14	63	16	0.883	1.723	0.608436	0.405458	0.866351	0.84578	3.8957e+07	5.5638e+07	4.37814e+07	3.82527e+07	3.56997e+07	3.32269e+07	3.46621e+07	4.94118e+08	5.35242e+07	31873702	3.99454e+07	4.43865e+07	4.18642e+07	3.02752e+07	3.25789e+07	3.62011e+07	834504432	5.39206e+07	8	15	11	7	6	6	5	42	15	Not Found	Peak Found	Peak Found	Peak Found	Not Found	Peak Found	Peak Found	High	Peak Found
High	Q8K182	Complement component C8 alpha chain OS=Mus musculus OX=10090 GN=C8a PE=1 SV=1	230558	C8a	ENSMUSG00000035031.15	344	30	0.884	1.031	0.610102	0.800442	0.866351	0.972114	1.04792e+09	9.01578e+08	1.14704e+09	8.66793e+08	9.3153e+08	9.54999e+08	1.01344e+09	9.19362e+08	1.18667e+09	8.73114e+08	6.32531e+08	1.16652e+09	9.60775e+08	7.97984e+08	9.29111e+08	1.05053e+09	1.50934e+09	1.19259e+09	32	31	33	32	31	31	32	32	31	High	High	High	High	High	High	High	High	High
High	P01746	Ig heavy chain V region 93G7 OS=Mus musculus OX=10090 PE=2 SV=1	238440	LOC238440		64	2	0.885	0.764	0.611899	0.375625	0.866351	0.838468	9.38311e+08	1.32833e+09	1.47122e+09	7.53918e+08	1.02381e+09	8.64113e+08	7.8601e+08	8.32588e+08	1.07311e+09	7.87803e+08	942168111	1491209743	8.2916e+08	8.81794e+08	837863968	814880426	1.46066e+09	1.07874e+09	4	3	3	4	4	4	4	4	4	High	High	High	High	High	High	High	High	High
High	P49722	Proteasome subunit alpha type-2 OS=Mus musculus OX=10090 GN=Psma2 PE=1 SV=3	19166	Psma2	ENSMUSG00000015671.10	92	6	0.886	1.255	0.61316	0.87017	0.866351	0.972114	2.15085e+08	1.47326e+08	1.78707e+08	1.8643e+08	1.67031e+08	1.57808e+08	2.38912e+08	1.77108e+08	2.29215e+08	1.80953e+08	1.04695e+08	1.8305e+08	2.05746e+08	1.43185e+08	1.5293e+08	2.44943e+08	293237538	2.30271e+08	7	8	8	9	9	9	8	8	8	High	High	High	High	High	High	High	High	High
Medium	Q9DA19	Corepressor interacting with RBPJ 1 OS=Mus musculus OX=10090 GN=Cir1 PE=1 SV=2	66935	Cir1	ENSMUSG00000041777.11	5	1	0.888	0.816	0.615709	0.456333	0.866819	0.874488	4.0104e+07	2.8734e+07	3.5653e+07	3.48156e+07	3.11135e+07	3.16594e+07	3.89003e+07	2.34571e+07	2.77465e+07	32250220	20808116	36161372	38680280	25894940	30601870	39451460	38627876	27547240	1	1	1	1	1	1	1	1	1	High	Peak Found	Peak Found	High	High	High	Peak Found	Peak Found	High
High	P01867	Ig gamma-2B chain C region OS=Mus musculus OX=10090 GN=Igh-3 PE=1 SV=3	16016	Ighg2b		759	13	0.892	0.8	0.621885	0.430564	0.869984	0.862417	1.60855e+10	1.71295e+10	1.8187e+10	1.42929e+10	1.6116e+10	1.55979e+10	1.71185e+10	1.15779e+10	1.46506e+10	1.34776e+10	1.19867e+10	1.85145e+10	1.56849e+10	1.37781e+10	1.51131e+10	1.77674e+10	19570227556	1.47553e+10	20	21	21	21	20	20	20	21	21	High	High	High	High	High	High	High	High	High
High	Q9CPY7	Cytosol aminopeptidase OS=Mus musculus OX=10090 GN=Lap3 PE=1 SV=3	66988	Lap3	ENSMUSG00000039682.12	87	14	0.893	0.89	0.62333	0.573297	0.871088	0.915359	1.15478e+08	9.49687e+07	1.29929e+08	1.03591e+08	1.08177e+08	9.98298e+07	1.27996e+08	7.94551e+07	1.09355e+08	96001333	6.78078e+07	1.32001e+08	1.13647e+08	9.21854e+07	9.63642e+07	1.31838e+08	1.34289e+08	1.09619e+08	13	13	14	13	14	13	14	14	14	High	High	High	High	High	High	High	High	High
High	Q9JHH6	Carboxypeptidase B2 OS=Mus musculus OX=10090 GN=Cpb2 PE=1 SV=1	56373	Cpb2	ENSMUSG00000021999.8	60	11	0.895	1.024	0.62616	0.790343	0.873035	0.971974	1.34245e+08	1.08102e+08	1.0851e+08	1.15312e+08	1.15964e+08	9.25602e+07	1.39358e+08	1.09674e+08	1.19555e+08	112325061	7.58068e+07	1.10188e+08	1.26609e+08	9.95652e+07	8.91632e+07	1.43545e+08	185943296	1.19975e+08	10	9	10	10	10	10	10	10	10	High	High	High	High	High	High	High	High	High
High	Q7TMM9	Tubulin beta-2A chain OS=Mus musculus OX=10090 GN=Tubb2a PE=1 SV=1	22151	Tubb2a	ENSMUSG00000058672.6	99	3	0.896	0.916	0.605457	0.501935	0.866351	0.88135	2.70841e+06	8.76875e+06	1.39112e+07	9.371e+06	3.90455e+06	7.47884e+06	5.80168e+06	1.55765e+07	6.68149e+06	2.1534e+06	6.33499e+06	1.40884e+07	1.00897e+07	3372186	7.38436e+06	6095732	26876829	6.69281e+06	1	2	2	2	1	2	2	2	2	High	High	High	High	High	High	High	High	High
High	Q80YX1	Tenascin OS=Mus musculus OX=10090 GN=Tnc PE=1 SV=1	21923	Tnc	ENSMUSG00000028364.15	117	40	0.901	2.501	0.63334	0.105595	0.873035	0.46172	3.89399e+07	1.36622e+08	7.07781e+07	6.07985e+07	5.31144e+07	8.32559e+07	1.08021e+08	4.93761e+08	2.23339e+08	3.23309e+07	9.62695e+07	7.19277e+07	6.67417e+07	4.55163e+07	8.06117e+07	1.11901e+08	8.37336e+08	2.24462e+08	19	28	24	24	21	25	25	33	31	High	High	High	High	High	High	High	High	High
High	P28076	Proteasome subunit beta type-9 OS=Mus musculus OX=10090 GN=Psmb9 PE=1 SV=1	16912	Psmb9		28	4	0.902	1.221	0.634719	0.916033	0.873035	0.981656	5.44725e+07	4.8332e+07	7.45312e+07	4.70517e+07	5.67343e+07	5.10123e+07	7.34304e+07	5.61259e+07	8.59142e+07	4.5362e+07	34431703	75744487	51635024	4.85554e+07	4.94095e+07	75456547	93948517	86275880	4	4	4	4	4	4	4	4	4	High	High	High	High	High	High	High	High	High
High	Q9JJN5	Carboxypeptidase N catalytic chain OS=Mus musculus OX=10090 GN=Cpn1 PE=1 SV=1	93721	Cpn1	ENSMUSG00000025196.4	166	16	0.905	0.928	0.639933	0.634717	0.873035	0.943612	8.06971e+08	7.5695e+08	7.59694e+08	8.34631e+08	7.48592e+08	6.34581e+08	8.95167e+08	6.51056e+08	7.25528e+08	6.6805e+08	5.40144e+08	7.72027e+08	9.1079e+08	6.39586e+08	6.22712e+08	9.32185e+08	1096394438	7.29945e+08	19	18	16	19	19	20	19	20	21	High	High	High	High	High	High	High	High	High
High	P26928	Hepatocyte growth factor-like protein OS=Mus musculus OX=10090 GN=Mst1 PE=2 SV=2	15235	Mst1	ENSMUSG00000032591.15	23	7	0.906	0.887	0.640583	0.569631	0.873035	0.913869	2.3491e+07	1.033e+07	1.50597e+07	1.57924e+07	2.11135e+07	1.50566e+07	1.98519e+07	8.16594e+06	1.80835e+07	1.92906e+07	7.40369e+06	1.52944e+07	1.73404e+07	17878871	1.46133e+07	2.06227e+07	1.38396e+07	1.81625e+07	5	4	5	5	5	5	5	5	5	High	Peak Found	High	High	High	High	High	High	High
High	Q8CG03	cGMP-specific 3',5'-cyclic phosphodiesterase OS=Mus musculus OX=10090 GN=Pde5a PE=1 SV=2	242202	Pde5a	ENSMUSG00000053965.10	18	7	0.906	1.291	0.64097	0.824213	0.873035	0.972114	2.20303e+09	1.91888e+09	1.96358e+09	1.45801e+09	1.57702e+09	1.6316e+09	2.3933e+09	1.74838e+09	2.34008e+09	1.78117e+09	1.38206e+09	1.99133e+09	1.62413e+09	1.31162e+09	1.57217e+09	2.4218e+09	2878647399	2.32451e+09	5	5	4	7	5	6	5	6	5	Peak Found	High	High	High	Peak Found	High	High	High	High
Medium	Q61087	Laminin subunit beta-3 OS=Mus musculus OX=10090 GN=Lamb3 PE=1 SV=2	16780	Lamb3	ENSMUSG00000026639.18	260	1	0.907	1.015	0.642606	0.77522	0.873035	0.969468	4.94729e+10	3.963e+10	4.38111e+10	3.65239e+10	4.26023e+10	3.9744e+10	5.49892e+10	2.91565e+10	4.44599e+10	4.28721e+10	2.71942e+10	4.44347e+10	4.08916e+10	3.68594e+10	3.7234e+10	5.66687e+10	5.01305e+10	4.47521e+10	1	1	1	1	1	1	1	1	1	High	High	High	High	High	High	High	High	High
High	P28666	Murinoglobulin-2 OS=Mus musculus OX=10090 GN=Mug2 PE=1 SV=2	17837	Mug2	ENSMUSG00000030131.8	1032	2	0.91	1.089	0.647199	0.892003	0.873035	0.975879	5.41459e+07	4.45861e+07	3.96088e+06	4.02644e+07	4.77468e+07	3.96871e+07	3.79505e+07	2.287e+07	4.54178e+07	4.34837e+07	3.15384e+07	4.01169e+06	4.27938e+07	41443886	3.92557e+07	39918572	3.94929e+07	4.55579e+07	2	2	2	2	2	2	1	2	2	Peak Found	High	Peak Found	Peak Found	Peak Found	Peak Found	High	High	High
High	P08607	C4b-binding protein OS=Mus musculus OX=10090 GN=C4bpa PE=1 SV=3	12269	C4bp	ENSMUSG00000026405.14	276	12	0.911	1.023	0.647681	0.787714	0.873035	0.971974	1.92922e+09	1.73368e+09	2.65559e+09	1.85441e+09	1.84861e+09	1.81461e+09	2.26943e+09	1.62738e+09	2.27193e+09	1.60842e+09	1.21823e+09	2693409447	2.04184e+09	1.59149e+09	1.75951e+09	2.35696e+09	2.759e+09	2.28267e+09	16	16	16	16	16	16	16	16	16	High	High	High	High	High	High	High	High	High
High	P60335	Poly(rC)-binding protein 1 OS=Mus musculus OX=10090 GN=Pcbp1 PE=1 SV=1	23983	Pcbp1	ENSMUSG00000051695.6	2	2	0.911	1.111	0.584522	0.660868	0.858108	0.948062	3.94594e+06	4.67866e+06	4.81341e+06	5.66157e+06	3.68616e+06	6.71674e+06	5.28409e+06	5.75165e+06	4.71429e+06	3.14479e+06	3.39905e+06	4.88232e+06	6.26038e+06	3.07552e+06	6.50771e+06	5.38348e+06	9540348	4.67944e+06	1	1	1	2	2	2	2	1	1	Peak Found	Peak Found	Peak Found	High	Peak Found	High	Peak Found	Peak Found	Peak Found
High	P03976	Ig kappa chain V-II region 17S29.1 OS=Mus musculus OX=10090 PE=1 SV=1		LOC100046496		11	1	0.915	0.78	0.653802	0.399637	0.873035	0.84578	9.58382e+07	2.10932e+08	1.3937e+08	1.27548e+08	1.51366e+08	1.2252e+08	1.08646e+08	1.04487e+08	1.58331e+08	83077928	144689344	141352240	142441104	131469312	115007360	112422104	181302560	159466192	1	1	1	1	1	1	1	1	1	High	High	High	High	High	High	High	High	High
High	Q9Z1T2	Thrombospondin-4 OS=Mus musculus OX=10090 GN=Thbs4 PE=1 SV=1	21828	Thbs4	ENSMUSG00000021702.7	32	7	0.915	0.794	0.653019	0.421158	0.873035	0.850134	1.98934e+07	2.3392e+07	3.79204e+07	2.64718e+07	2.33503e+07	2.4548e+07	2.06331e+07	1.39664e+07	2.53583e+07	1.65625e+07	1.65344e+07	3.84384e+07	2.91443e+07	2.02226e+07	2.39003e+07	2.16335e+07	2.48414e+07	2.54897e+07	5	6	6	6	6	6	6	4	6	High	High	High	High	High	High	High	High	High
High	P63017	Heat shock cognate 71 kDa protein OS=Mus musculus OX=10090 GN=Hspa8 PE=1 SV=1	15481	Hspa8	ENSMUSG00000015656.17	305	28	0.916	1.317	0.654298	0.791818	0.873035	0.971974	4.5629e+08	9.59561e+08	6.499e+08	6.62884e+08	4.77523e+08	6.50549e+08	5.60715e+08	2.46603e+09	7.64738e+08	3.81061e+08	6.68788e+08	6.60257e+08	7.25613e+08	4.0968e+08	6.30701e+08	5.80941e+08	4.14136e+09	7.68923e+08	30	30	29	32	31	31	28	34	30	High	High	High	High	High	High	High	High	High
High	P01664	Ig kappa chain V-III region CBPC 101 OS=Mus musculus OX=10090 PE=1 SV=1				42	1	0.917	1.116	0.655809	0.93167	0.873035	0.982089	3.41453e+07	1.26984e+08	6.5296e+07	5.86253e+07	1.12014e+08	6.18518e+07	7.48026e+07	1.08354e+08	4.93966e+07	2.8399e+07	87887507	66652478	6.46277e+07	94301423	5.97869e+07	7.75795e+07	177414956	49756501	1	1	1	2	1	2	2	1	1	Not Found	Not Found	Not Found	High	Not Found	Peak Found	Peak Found	Not Found	Not Found
High	P01648	Ig kappa chain V-V region HP 91A3 OS=Mus musculus OX=10090 PE=1 SV=1				29	1	0.919	1.023	0.659539	0.787627	0.873035	0.971974	7.39888e+07	1.43835e+08	9.45651e+07	9.13126e+07	1.00178e+08	9.16337e+07	9.57153e+07	1.11099e+08	1.1065e+08	5.86024e+07	1.04417e+08	9.59109e+07	9.97001e+07	8.44409e+07	8.98357e+07	9.86692e+07	1.86638e+08	1.09962e+08	3	3	2	3	3	3	3	3	3	High	High	High	High	High	High	High	High	High
High	P01633	Ig kappa chain V19-17 OS=Mus musculus OX=10090 GN=Igk-V19-17 PE=1 SV=1	667865	Igkv6-17		31	2	0.922	0.773	0.663241	0.389964	0.873585	0.84578	4.41382e+08	7.7601e+08	5.27203e+08	4.4993e+08	4.56744e+08	4.69258e+08	2.79948e+08	4.35206e+08	5.33011e+08	369220668	530360576	535541798	507300172	399310132	457256398	294877316	694902874	5.35927e+08	3	3	3	3	3	3	3	3	3	High	High	High	High	High	High	High	High	High
High	Q80XI7	Vomeromodulin OS=Mus musculus OX=10090 GN=Bpifb9a PE=1 SV=1	71425	Bpifb9a	ENSMUSG00000067998.11	15	6	0.925	0.817	0.667668	0.375029	0.877456	0.838468	4.47302e+07	5.86861e+06	6.06176e+06	1.13193e+07	1.70786e+07	3.10265e+07	1.10815e+07	2.34067e+07	1.05021e+07	3.68764e+07	4.26292e+06	6.1849e+06	1.21979e+07	14638664	3.0307e+07	1.13005e+07	39703038	1.05527e+07	5	2	3	3	4	5	3	5	3	High	Peak Found	Peak Found	High	High	High	Peak Found	High	High
High	P27656	Hepatic triacylglycerol lipase OS=Mus musculus OX=10090 GN=Lipc PE=2 SV=2	15450	Lipc	ENSMUSG00000032207.10	34	7	0.926	0.865	0.66953	0.533048	0.878232	0.896848	5.42584e+07	3.39532e+07	3.95383e+07	3.60458e+07	4.09526e+07	3.08789e+07	4.00552e+07	2.30641e+07	3.67421e+07	4.48642e+07	23800105	4.0147e+07	3.94265e+07	3.4972e+07	3.01596e+07	4.18301e+07	38980390	3.6958e+07	7	6	7	7	7	7	7	6	7	High	High	High	High	High	High	High	High	High
High	Q9QUM9	Proteasome subunit alpha type-6 OS=Mus musculus OX=10090 GN=Psma6 PE=1 SV=1	26443	Psma6	ENSMUSG00000021024.14	160	12	0.928	1.221	0.671102	0.916702	0.878714	0.981656	4.53706e+08	3.84321e+08	4.92389e+08	4.11313e+08	3.81414e+08	4.46212e+08	5.45064e+08	4.80262e+08	6.24379e+08	3.75958e+08	2.69015e+08	4.99491e+08	4.49471e+08	3.29146e+08	4.3439e+08	570093772	822302572	6.27992e+08	12	11	11	12	12	12	12	12	12	High	High	High	High	High	High	High	High	High
High	Q64514	Tripeptidyl-peptidase 2 OS=Mus musculus OX=10090 GN=Tpp2 PE=1 SV=3	22019	Tpp2	ENSMUSG00000041763.14	190	40	0.93	1.321	0.674852	0.785803	0.88102	0.971974	1.2299e+08	1.99376e+08	6.40664e+08	1.83723e+08	9.51839e+07	6.2489e+08	3.13699e+08	3.42143e+08	2.22539e+08	1.00591e+08	1.4138e+08	6.50034e+08	2.0104e+08	8.12529e+07	608639440	3.25941e+08	5.79064e+08	2.2313e+08	29	30	39	34	27	37	34	35	33	High	High	High	High	High	High	High	High	High
High	Q91Y47	Coagulation factor XI OS=Mus musculus OX=10090 GN=F11 PE=2 SV=2	109821	F11	ENSMUSG00000031645.4	23	9	0.932	1.055	0.677292	0.838071	0.881158	0.972114	1.79068e+07	1.2309e+07	1.99648e+07	1.10474e+07	1.97881e+07	1.36776e+07	2.19204e+07	1.29678e+07	1.97651e+07	1.48948e+07	8.73628e+06	2.03038e+07	1.21219e+07	1.67472e+07	1.32647e+07	2.25641e+07	2.15375e+07	1.98595e+07	8	6	8	6	7	7	8	7	7	High	Peak Found	High	High	High	High	High	High	High
Medium	Q6P5H2	Nestin OS=Mus musculus OX=10090 GN=Nes PE=1 SV=1	18008	Nes	ENSMUSG00000004891.16	16	1	0.933	0.647	0.678691	0.216524	0.881158	0.657262	1.16387e+09	9.04418e+08	8.02145e+08	9.34355e+08	1.08592e+09	7.40656e+08	7.52974e+08	3.85461e+08	6.22027e+08	977329504	612520896	815573056	1053198416	958476800	725800000	803683184	612362864	626688000	1	1	1	1	1	1	1	1	1	High	High	High	High	High	High	High	High	High
High	Q61147	Ceruloplasmin OS=Mus musculus OX=10090 GN=Cp PE=1 SV=2	12870	Cp	ENSMUSG00000003617.16	1177	54	0.933	1.002	0.678936	0.754819	0.881158	0.967481	9.45943e+09	7.70239e+09	8.56608e+09	8.5923e+09	8.23907e+09	7.20326e+09	1.06906e+10	7.18026e+09	8.8407e+09	7.89056e+09	5.45881e+09	8.71641e+09	9.391e+09	7.05624e+09	7.0241e+09	1.10528e+10	12055963791	8.88585e+09	80	79	78	78	77	81	79	82	80	High	High	High	High	High	High	High	High	High
High	P99026	Proteasome subunit beta type-4 OS=Mus musculus OX=10090 GN=Psmb4 PE=1 SV=1	19172	Psmb4	ENSMUSG00000005779.12	62	7	0.933	1.309	0.678385	0.800896	0.881158	0.972114	1.94473e+08	1.74011e+08	2.44904e+08	1.86271e+08	1.78378e+08	1.88302e+08	2.59558e+08	2.33841e+08	2.64178e+08	1.62263e+08	1.2341e+08	2.494e+08	204089988	153532102	1.82642e+08	2.69497e+08	4.00983e+08	265501202	7	7	7	7	7	7	7	7	7	High	High	High	High	High	High	High	High	High
High	Q9R1P0	Proteasome subunit alpha type-4 OS=Mus musculus OX=10090 GN=Psma4 PE=1 SV=1	26441	Psma4	ENSMUSG00000032301.13	104	9	0.935	1.258	0.681336	0.866635	0.881179	0.972114	3.13795e+08	3.28177e+08	3.2719e+08	4.04201e+08	2.77564e+08	3.56783e+08	4.11001e+08	3.6024e+08	4.49811e+08	2.6413e+08	2.31142e+08	3.32909e+08	4.43209e+08	2.3877e+08	3.45099e+08	4.26365e+08	6.24218e+08	452813188	10	9	9	9	9	9	9	9	9	High	High	High	High	High	High	High	High	High
High	P06909	Complement factor H OS=Mus musculus OX=10090 GN=Cfh PE=1 SV=2	12628	Cfh	ENSMUSG00000026365.15	1350	56	0.938	1.1	0.685326	0.907469	0.882236	0.978506	7.80443e+09	6.61207e+09	8.30808e+09	7.28257e+09	7.50566e+09	6.9011e+09	9.43439e+09	7.19251e+09	8.83369e+09	6.46723e+09	4.64195e+09	8.43728e+09	8.01527e+09	6.43679e+09	6.7112e+09	9.81583e+09	1.20529e+10	8878827849	82	79	80	80	82	82	86	82	83	High	High	High	High	High	High	High	High	High
High	Q9R1P3	Proteasome subunit beta type-2 OS=Mus musculus OX=10090 GN=Psmb2 PE=1 SV=1	26445	Psmb2	ENSMUSG00000028837.8	94	9	0.938	1.204	0.684986	0.939523	0.882236	0.982565	2.72705e+08	2.3062e+08	3.08306e+08	2.58198e+08	2.56191e+08	2.91454e+08	3.6827e+08	2.8752e+08	3.91865e+08	2.27966e+08	1.62565e+08	3.13993e+08	280441938	2.21736e+08	2.86098e+08	3.81453e+08	489985375	3.94596e+08	9	9	9	9	10	9	10	10	10	High	High	High	High	High	High	High	High	High
High	Q9D2G2	Dihydrolipoyllysine-residue succinyltransferase component of 2-oxoglutarate dehydrogenase complex, mitochondrial OS=Mus musculus OX=10090 GN=Dlst PE=1 SV=1	78920	Dlst	ENSMUSG00000004789.9	28	10	0.938	3.82	0.685741	0.0119911	0.882236	0.0840007	3.5524e+06	5.02709e+07	1.954e+07	2.72864e+07	1.32085e+07	2.15722e+07	8.11808e+06	5.36905e+08	6.05431e+07	2.89062e+06	3.54838e+07	1.98199e+07	2.94746e+07	1.13186e+07	2.11908e+07	8.55035e+06	912976062	6.08337e+07	5	6	5	6	5	6	5	10	8	Peak Found	High	Peak Found	High	High	High	Peak Found	High	High
High	P13020	Gelsolin OS=Mus musculus OX=10090 GN=Gsn PE=1 SV=3	227753	Gsn	ENSMUSG00000026879.14	499	29	0.941	0.904	0.689359	0.596516	0.88355	0.923625	3.00719e+09	2.53414e+09	2.94505e+09	2.78192e+09	2.59782e+09	2.67184e+09	2.63195e+09	2.3884e+09	2.65574e+09	2.5037e+09	1.77741e+09	2.99197e+09	3.06828e+09	2.22682e+09	2.60082e+09	2.73612e+09	3958436488	2.67108e+09	39	38	37	39	37	40	37	37	38	High	High	High	High	High	High	High	High	High
High	Q6X893	Choline transporter-like protein 1 OS=Mus musculus OX=10090 GN=Slc44a1 PE=1 SV=3	100434	Slc44a1	ENSMUSG00000028412.17	11	6	0.941	0.935	0.689291	0.645922	0.88355	0.947492	3.11572e+07	2.9303e+07	2.52852e+07	3.10059e+07	2.95167e+07	2.37064e+07	3.58189e+07	2.03185e+07	2.96773e+07	2.62753e+07	2.15404e+07	2.57504e+07	3.38814e+07	2.5243e+07	2.33932e+07	3.70714e+07	3.5088e+07	2.99002e+07	5	5	4	3	5	5	5	5	5	Peak Found	High	Peak Found	High	Peak Found	High	High	High	High
High	O09061	Proteasome subunit beta type-1 OS=Mus musculus OX=10090 GN=Psmb1 PE=1 SV=1	19170	Psmb1	ENSMUSG00000014769.9	139	10	0.941	1.271	0.689422	0.850037	0.88355	0.972114	4.01722e+08	3.63549e+08	4.23948e+08	4.73894e+08	4.49368e+08	3.88231e+08	5.0526e+08	4.15163e+08	4.85332e+08	3.36571e+08	261300062	4.30708e+08	5.20138e+08	3.84335e+08	3.77905e+08	5.20799e+08	7.07648e+08	4.87246e+08	13	12	12	13	13	13	13	14	14	High	High	High	High	High	High	High	High	High
High	Q9R1P1	Proteasome subunit beta type-3 OS=Mus musculus OX=10090 GN=Psmb3 PE=1 SV=1	26446	Psmb3	ENSMUSG00000069744.7	54	8	0.943	1.215	0.692743	0.925192	0.885722	0.981899	4.0429e+08	3.61342e+08	4.0554e+08	4.7045e+08	4.44503e+08	4.44538e+08	4.80953e+08	4.11523e+08	5.00091e+08	3.32447e+08	2.53574e+08	4.11852e+08	5.08083e+08	3.81378e+08	4.34642e+08	5.0111e+08	6.9479e+08	5.031e+08	8	8	8	8	8	8	8	8	8	High	High	High	High	High	High	High	High	High
High	P11680	Properdin OS=Mus musculus OX=10090 GN=Cfp PE=1 SV=2	18636	Cfp	ENSMUSG00000001128.7	162	11	0.949	0.907	0.700686	0.601074	0.887298	0.923625	4.46601e+08	4.06514e+08	4.93656e+08	3.80856e+08	4.29288e+08	4.06408e+08	4.00001e+08	3.22015e+08	4.1597e+08	3.71719e+08	2.84086e+08	5.007e+08	4.23898e+08	3.68039e+08	3.93127e+08	4.16448e+08	5.32644e+08	4.17401e+08	12	10	12	12	12	12	12	11	12	High	High	High	High	High	High	High	High	High
High	Q9DC11	Plexin domain-containing protein 2 OS=Mus musculus OX=10090 GN=Plxdc2 PE=1 SV=1	67448	Plxdc2	ENSMUSG00000026748.13	1	1	0.951	0.545	0.495186	0.0629979	0.828832	0.323676	1.59768e+06	1.62422e+06		1.53216e+06	1.76146e+06	1.37401e+06	964959	743431	877397	1.27633e+06	1.15338e+06		1.62992e+06	1.52666e+06	1.36002e+06	1.01469e+06	1282508	878841	1	1		1	1	1	1	1	1	Peak Found	Peak Found	Not Found	High	Peak Found	Peak Found	Peak Found	Peak Found	Peak Found
High	P21180	Complement C2 OS=Mus musculus OX=10090 GN=C2 PE=1 SV=2	12263	C2	ENSMUSG00000024371.14	73	16	0.951	0.916	0.703683	0.615535	0.887298	0.933771	5.68494e+07	5.62751e+07	6.88198e+07	5.47262e+07	5.91101e+07	4.92406e+07	4.87715e+07	5.08161e+07	5.00202e+07	4.81401e+07	3.95421e+07	7.00142e+07	6.00404e+07	5.07685e+07	4.8018e+07	5.04663e+07	8.64963e+07	5.04011e+07	13	14	13	12	13	12	10	11	12	High	High	High	High	High	High	High	High	High
High	P70195	Proteasome subunit beta type-7 OS=Mus musculus OX=10090 GN=Psmb7 PE=1 SV=1	19177	Psmb7	ENSMUSG00000026750.6	57	9	0.952	1.231	0.704877	0.9029	0.887298	0.977411	1.41836e+08	9.9872e+07	1.25638e+08	1.42662e+08	1.22563e+08	1.27377e+08	1.32526e+08	1.12915e+08	1.65846e+08	1.18367e+08	7.00069e+07	1.27834e+08	1.5707e+08	1.06372e+08	1.25116e+08	139537777	1.91815e+08	1.67079e+08	8	7	8	10	9	8	8	8	8	High	High	High	High	High	High	High	High	High
High	Q62009	Periostin OS=Mus musculus OX=10090 GN=Postn PE=1 SV=2	50706	Postn	ENSMUSG00000027750.16	49	10	0.954	1.141	0.707475	0.969647	0.887298	0.985857	5.2447e+07	4.38568e+07	3.97548e+07	4.11104e+07	4.53295e+07	2.83091e+07	3.66683e+07	5.28461e+07	4.68344e+07	4.35238e+07	3.14151e+07	4.03899e+07	4.51337e+07	3.83191e+07	2.74449e+07	3.82173e+07	8.94112e+07	4.71942e+07	7	8	5	7	7	7	6	8	8	High	High	High	High	High	High	High	High	High
High	Q2VIS4	Filaggrin-2 OS=Mus musculus OX=10090 GN=Flg2 PE=1 SV=2	229574	Flg2		3	1	0.956	1.002	0.530875	0.481625	0.831017	0.878387	1.82717e+06	3.47031e+06	2.90863e+06		3.23746e+06	1.79065e+06	3.47756e+06	1.97024e+06	2.75322e+06	1580145	2.53606e+06	3.02384e+06		2.79463e+06	1.76185e+06	3520764	3.30526e+06	2.77457e+06	1	1	1		1	1	1	1	1	Peak Found	Peak Found	High	Not Found	High	Peak Found	Peak Found	Peak Found	Peak Found
High	Q9R1P4	Proteasome subunit alpha type-1 OS=Mus musculus OX=10090 GN=Psma1 PE=1 SV=1	26440	Psma1	ENSMUSG00000030751.18	155	14	0.956	1.329	0.710294	0.777131	0.887298	0.969468	1.36853e+09	9.40585e+08	9.33344e+08	9.11057e+08	1.01686e+09	1.31691e+09	9.11866e+08	9.68118e+08	1.24935e+09	1.1503e+09	6.66758e+08	947243905	9.98401e+08	8.7675e+08	1.28525e+09	9.45541e+08	1.67002e+09	1.25675e+09	16	16	15	16	15	16	16	16	16	High	High	High	High	High	High	High	High	High
High	Q8BKC5	Importin-5 OS=Mus musculus OX=10090 GN=Ipo5 PE=1 SV=3	70572	Ipo5	ENSMUSG00000030662.9	2	1	0.956	2.715	0.511656	0.391704	0.828832	0.84578	283982			975399	242977	271535	1.32679e+06	771065	303963	238996			1.04405e+06	206496	260610	1339598	1.27948e+06	306274	1			1	1	1	1	1	1	Peak Found	Not Found	Not Found	Peak Found	Peak Found	High	Peak Found	High	Peak Found
High	P35282	Ras-related protein Rab-21 OS=Mus musculus OX=10090 GN=Rab21 PE=1 SV=4	216344	Rab21	ENSMUSG00000020132.10	1	1	0.958	0.974	0.502748	0.369107	0.828832	0.838468	1.20074e+06		904724	1.15452e+06	863121	908316	1.2462e+06	1.08649e+06	826664	1.03833e+06		938611	1245347	745181	895319	1.26333e+06	1.83027e+06	833048	1		1	1	1	1	1	1	1	Peak Found	Not Found	Peak Found	High	Peak Found	Peak Found	Peak Found	Peak Found	Peak Found
High	Q9Z1Q5	Chloride intracellular channel protein 1 OS=Mus musculus OX=10090 GN=Clic1 PE=1 SV=3	114584	Clic1	ENSMUSG00000007041.9	9	3	0.959	0.39	0.568561	0.0195592	0.84929	0.126081	2.19212e+06	4.99582e+06	1.01271e+07	3.44342e+06	1.99708e+06	4.71016e+06	961413	3.7536e+06	565318	1.8039e+06	3.51615e+06	1.0308e+07	3.80864e+06	1.67436e+06	4.58566e+06	1.01193e+06	6.13609e+06	569624	2	2	3	2	1	2	1	2	1	High	Peak Found	High	High	High	High	High	High	Peak Found
Medium	Q8BFQ4	WD repeat-containing protein 82 OS=Mus musculus OX=10090 GN=Wdr82 PE=1 SV=1	77305	Wdr82	ENSMUSG00000020257.13	1	1	0.97	0.971	0.513573	0.385815	0.828832	0.844878	1.18823e+06	874968		1.04123e+06	890835	1.09781e+06	918220		1.06683e+06	950075	630871		1.15138e+06	763594	1.08671e+06	970337		1.07505e+06	1	1		1	1	1	1		1	High	Peak Found	Not Found	Peak Found	Peak Found	Peak Found	Peak Found	Not Found	Peak Found
High	P14426	H-2 class I histocompatibility antigen, D-K alpha chain OS=Mus musculus OX=10090 GN=H2-D1 PE=1 SV=1	14964	H2-D1		49	2	0.971	1.048	0.731592	0.82802	0.901222	0.972114	5.25777e+07	3.54585e+07	3.68198e+07	4.49983e+07	4.29552e+07	3.812e+07	5.19224e+07	3.20327e+07	4.22828e+07	44152206	25868567	37433682	49196132	36670481	37472976	53831167	55124078	42601415	2	2	2	2	2	2	2	2	2	High	High	Peak Found	Peak Found	Peak Found	High	High	High	High
High	P70389	Insulin-like growth factor-binding protein complex acid labile subunit OS=Mus musculus OX=10090 GN=Igfals PE=1 SV=1	16005	Igfals		131	17	0.972	0.922	0.733048	0.626026	0.901222	0.942818	3.88965e+08	2.94456e+08	2.91445e+08	2.97723e+08	3.6349e+08	2.88071e+08	4.28598e+08	2.69235e+08	2.89661e+08	3.24213e+08	2.09194e+08	2.96354e+08	327720289	3.09123e+08	2.79123e+08	4.40622e+08	4.52342e+08	2.90638e+08	19	16	18	16	17	18	18	18	18	High	High	High	High	High	High	High	High	High
High	P01660	Ig kappa chain V-III region PC 3741/TEPC 111 OS=Mus musculus OX=10090 PE=1 SV=1		LOC676215		30	2	0.972	0.973	0.732343	0.707974	0.901222	0.960326	2.75269e+07	6.47834e+07	3.7057e+07	3.59914e+07	5.46276e+07	3.60132e+07	2.47583e+07	6.30277e+07	4.1207e+07	23379480	44581692	37711524	40220380	47800580	35296920	25975124	101601352	41532404	1	1	1	1	1	1	1	1	1	High	High	High	High	High	High	High	High	High
High	O08547	Vesicle-trafficking protein SEC22b OS=Mus musculus OX=10090 GN=Sec22b PE=1 SV=3	20333	Sec22b	ENSMUSG00000027879.9	6	3	0.976	1.291	0.738474	0.823688	0.904546	0.972114	1.69729e+07	1.04295e+07	1.28608e+07	2.03411e+07	4.06238e+06	1.66985e+07	2.08145e+07	2.08566e+07	2.15798e+07	1.38901e+07	7620139	13029260	2.2539e+07	3.39222e+06	1.62246e+07	2.18354e+07	3.54849e+07	2.17036e+07	2	1	1	3	2	3	3	3	3	Peak Found	Peak Found	Peak Found	High	High	Peak Found	Peak Found	High	High
High	O70435	Proteasome subunit alpha type-3 OS=Mus musculus OX=10090 GN=Psma3 PE=1 SV=3	19167	Psma3	ENSMUSG00000060073.9	88	10	0.976	1.387	0.738342	0.707868	0.904546	0.960326	3.41538e+08	3.0212e+08	3.57506e+08	3.34947e+08	3.14808e+08	3.37772e+08	4.95976e+08	4.0993e+08	4.76201e+08	2.84492e+08	2.12629e+08	3.62683e+08	3.66412e+08	2.69984e+08	3.25901e+08	513359711	700382355	4.77481e+08	11	11	11	11	11	11	11	11	11	High	High	High	High	High	High	High	High	High
Medium	O55142	60S ribosomal protein L35a OS=Mus musculus OX=10090 GN=Rpl35a PE=1 SV=2	100043423; 57808; 100042363; 100302576; 100040169; 100046034; 100048620	Rpl35a-ps4; Rpl35a; Rpl35a-ps2; Gm10243; Rpl35a-ps5; LOC100862595; Gm14279; LOC100048620	ENSMUSG00000060636.13	1	1	0.977	6.358	0.520204	0.00595223	0.828832	0.045509			1.1069e+06		1.30799e+06	893855		7.03803e+06				1.12257e+06		1120234	835498		11858043				1		1	1		1		Not Found	Not Found	Peak Found	Not Found	Peak Found	Peak Found	Not Found	High	Not Found
High	Q8BHN3	Neutral alpha-glucosidase AB OS=Mus musculus OX=10090 GN=Ganab PE=1 SV=1	14376	Ganab		24	7	0.979	1.253	0.74243	0.929635	0.90522	0.982089	1.15751e+07	1.19478e+07	1.30616e+07	1.13556e+07	9.55306e+06	1.25644e+07	1.48816e+07	1.74932e+07	1.36729e+07	9.70102e+06	8.4296e+06	13247433	12602276	8.16172e+06	11977864	1.52941e+07	2.95122e+07	1.37056e+07	4	4	4	4	4	4	4	4	4	High	High	High	High	High	High	High	High	High
High	P97351	40S ribosomal protein S3a OS=Mus musculus OX=10090 GN=Rps3a PE=1 SV=3	20091	Rps3a; Rps3a1	ENSMUSG00000028081.6	5	4	0.98	2.338	0.600952	0.207792	0.865293	0.640359	6.24175e+06	8.38982e+06	1.03238e+07			935920	5.27668e+06	1.73418e+07	8.63199e+06	5.28235e+06	5.94436e+06	1.05536e+07			897736	5.65683e+06	2.87726e+07	8.67666e+06	3	4	4			1	1	4	3	Peak Found	Peak Found	High	Not Found	Not Found	Peak Found	Peak Found	High	Peak Found
High	P99024	Tubulin beta-5 chain OS=Mus musculus OX=10090 GN=Tubb5 PE=1 SV=1	22154	Tubb5	ENSMUSG00000001525.10	127	4	0.99	1.1	0.75718	0.907713	0.913556	0.978506	2.15987e+08	4.6087e+08	3.95152e+08	3.60871e+08	2.50197e+08	3.10679e+08	3.14598e+08	6.02796e+08	2.91424e+08	1.80547e+08	3.2493e+08	4.02924e+08	3.93712e+08	2.13283e+08	3.02293e+08	3.24736e+08	1.01215e+09	2.93241e+08	20	19	19	19	20	19	18	19	18	High	High	High	High	Peak Found	Peak Found	High	High	High
High	P02816	Prolactin-inducible protein homolog OS=Mus musculus OX=10090 GN=Pip PE=2 SV=3	18716	Pip	ENSMUSG00000058499.9	22	5	0.993	1.184	0.761301	0.967934	0.916091	0.985568	3.67074e+07	3.68816e+07	3.14537e+07	2.86251e+07	2.03901e+07	3.29631e+07	2.06494e+07	6.4381e+07	3.88002e+07	3.04187e+07	2.58603e+07	3.20782e+07	3.14709e+07	1.74291e+07	3.22292e+07	2.15058e+07	106604868	3.90482e+07	3	4	4	4	3	4	2	4	4	High	High	High	High	Peak Found	High	Peak Found	High	High
High	Q91ZX7	Prolow-density lipoprotein receptor-related protein 1 OS=Mus musculus OX=10090 GN=Lrp1 PE=1 SV=1	16971	Lrp1		30	11	0.997	0.975	0.766842	0.712142	0.918965	0.960326	2.23067e+07	1.63793e+07	3.75076e+07	2.62773e+07	2.42615e+07	2.32857e+07	2.94785e+07	1.4621e+07	2.67342e+07	1.84522e+07	11473948	3.80618e+07	2.87594e+07	2.07834e+07	2.26664e+07	3.04765e+07	2.4629e+07	2.68758e+07	7	5	6	8	8	8	8	7	9	High	High	High	High	High	High	High	High	High
Medium	P48614	Protein Wnt-10b OS=Mus musculus OX=10090 GN=Wnt10b PE=2 SV=1	22410	Wnt10b	ENSMUSG00000022996.14	4	1	0.998	1.551	0.708032	0.722717	0.887298	0.960326	4.24333e+06	8.80143e+06	5.54667e+06	6.09454e+06	4.14167e+06	8.78092e+06	5.67024e+06	1.36546e+07	9.45879e+06	3424499	6144329	5.61451e+06	6.81771e+06	3.60927e+06	8672742	6077431	22033438	9529342	1	1	1	1	1	1	1	1	1	Peak Found	High	Peak Found	Peak Found	Peak Found	High	Peak Found	High	High
High	P20029	Endoplasmic reticulum chaperone BiP OS=Mus musculus OX=10090 GN=Hspa5 PE=1 SV=3	14828	Hspa5	ENSMUSG00000026864.13	154	19	1.002	1.201	0.773052	0.944819	0.920007	0.983707	1.35997e+08	2.87239e+08	3.46844e+08	2.23356e+08	1.58765e+08	1.93833e+08	1.72364e+08	3.41516e+08	2.19978e+08	1.12716e+08	2.02305e+08	352226046	245794550	1.3608e+08	1.89354e+08	1.79145e+08	573190893	2.20749e+08	18	19	18	19	19	19	19	19	19	High	High	High	High	High	High	High	High	High
High	P24369	Peptidyl-prolyl cis-trans isomerase B OS=Mus musculus OX=10090 GN=Ppib PE=1 SV=2	19035	Ppib	ENSMUSG00000032383.7	20	6	1.002	1.619	0.773174	0.483916	0.920007	0.878387	1.53042e+07	2.44772e+07	2.35802e+07	3.78096e+07	1.76079e+07	2.85173e+07	2.29383e+07	7.24528e+07	3.34087e+07	1.26233e+07	1.7019e+07	2.39676e+07	4.10947e+07	1.50977e+07	2.79112e+07	2.3888e+07	123013257	33614486	5	5	3	6	6	6	5	6	6	Peak Found	Peak Found	High	High	High	High	High	High	High
High	P47857	ATP-dependent 6-phosphofructokinase, muscle type OS=Mus musculus OX=10090 GN=Pfkm PE=1 SV=3	18642	Pfkm	ENSMUSG00000033065.13	2	1	1.006	1.449	0.576887	0.958749	0.850924	0.985568	2.27288e+06	2.9116e+06	4.76819e+06	3.41896e+06	2.28749e+06	3.31064e+06	3.5399e+06	6.9654e+06	3.29449e+06	1.90582e+06	1.98845e+06	4854211	3.71011e+06	1.95516e+06	3.21488e+06	3.65585e+06	11550393	3320891	1	1	1	1	1	1	1	1	1	Peak Found	Peak Found	Peak Found	Peak Found	Peak Found	Peak Found	Peak Found	Peak Found	High
High	Q61703	Inter-alpha-trypsin inhibitor heavy chain H2 OS=Mus musculus OX=10090 GN=Itih2 PE=1 SV=1	16425	Itih2		499	28	1.011	1.054	0.785337	0.837551	0.928879	0.972114	2.476e+09	2.33928e+09	2.97636e+09	2.40879e+09	2.63386e+09	2.22107e+09	2.88436e+09	2.08155e+09	2.60356e+09	2.04227e+09	1.6694e+09	3.02316e+09	2.65689e+09	2.23301e+09	2.15693e+09	2.98467e+09	3.47084e+09	2.61167e+09	41	39	43	41	42	42	41	39	39	High	High	High	High	High	High	High	High	High
High	O55234	Proteasome subunit beta type-5 OS=Mus musculus OX=10090 GN=Psmb5 PE=1 SV=3	19173	Psmb5	ENSMUSG00000022193.6	66	10	1.012	1.277	0.78672	0.841596	0.928879	0.972114	1.42731e+08	1.38185e+08	1.449e+08	1.24036e+08	9.80564e+07	1.53603e+08	1.54479e+08	1.4893e+08	1.80096e+08	1.18154e+08	9.87602e+07	1.46941e+08	1.36532e+08	8.41143e+07	1.49373e+08	160754237	2.53454e+08	1.81262e+08	8	8	8	9	8	7	8	9	8	High	High	High	High	High	High	High	High	High
High	O89053	Coronin-1A OS=Mus musculus OX=10090 GN=Coro1a PE=1 SV=5	12721	Coro1a	ENSMUSG00000030707.15	41	9	1.014	0.872	0.790173	0.543914	0.930151	0.901868	3.10161e+07	3.86906e+07	3.31966e+07	4.04959e+07	2.99404e+07	4.37452e+07	3.05544e+07	3.50507e+07	2.81316e+07	2.573e+07	2.70306e+07	3.37677e+07	44582144	2.56624e+07	4.27866e+07	3.18012e+07	5.72873e+07	28348757	7	6	8	7	6	8	7	7	7	High	High	High	High	High	High	High	High	High
High	P26516	26S proteasome non-ATPase regulatory subunit 7 OS=Mus musculus OX=10090 GN=Psmd7 PE=1 SV=2	17463	Psmd7	ENSMUSG00000039067.5	17	5	1.014	1.395	0.741857	0.835505	0.90522	0.972114	8.30323e+06	3.63805e+06	5.20735e+06	1.00233e+07	6.26173e+06	9.21863e+06	1.17851e+07	1.21923e+07	1.12899e+07	6.88933e+06	2.50587e+06	5.29048e+06	1.09832e+07	5.32687e+06	8.97377e+06	1.22453e+07	2.03743e+07	1.13763e+07	4	2	3	4	3	4	4	4	4	High	Peak Found	High	High	High	High	High	High	High
High	P14847	C-reactive protein OS=Mus musculus OX=10090 GN=Crp PE=1 SV=2	12944	Crp	ENSMUSG00000037942.5	56	5	1.016	1.185	0.792949	0.966873	0.931845	0.985568	1.53603e+08	1.15654e+08	1.19791e+08	1.42498e+08	1.40514e+08	1.21658e+08	1.87405e+08	1.07068e+08	1.55276e+08	1.2695e+08	82491757	1.21497e+08	1.54907e+08	120576208	1.18994e+08	196027624	1.85513e+08	156314881	5	5	5	5	5	5	5	5	5	High	High	High	High	High	High	High	High	High
High	Q61702	Inter-alpha-trypsin inhibitor heavy chain H1 OS=Mus musculus OX=10090 GN=Itih1 PE=1 SV=2	16424	Itih1	ENSMUSG00000006529.14	386	34	1.018	1.121	0.795196	0.939814	0.93195	0.982565	1.73879e+09	1.34332e+09	1.69957e+09	1.84824e+09	1.74148e+09	1.56467e+09	2.16935e+09	1.52459e+09	1.77926e+09	1.45906e+09	9.48393e+08	1.73455e+09	2023557777	1.49236e+09	1.52051e+09	2.24368e+09	2.55403e+09	1.79156e+09	40	38	35	39	42	41	40	39	37	High	High	High	High	High	High	High	High	High
High	Q62523	Zyxin OS=Mus musculus OX=10090 GN=Zyx PE=1 SV=2	22793	Zyx	ENSMUSG00000029860.16	2	2	1.019	0.943	0.562755	0.34595	0.844934	0.820712		802997	1.22578e+06	964710	1.02062e+06	1.05989e+06	779444	1.08074e+06	1.12396e+06		554049	1.24291e+06	1.06774e+06	892418	1.00528e+06	814526	1922960	1.13292e+06		1	1	1	1	1	1	1	1	Not Found	Peak Found	Peak Found	High	Peak Found	Peak Found	Peak Found	Peak Found	Peak Found
High	P06683	Complement component C9 OS=Mus musculus OX=10090 GN=C9 PE=1 SV=2	12279	C9		111	18	1.02	0.882	0.797251	0.561537	0.93195	0.911796	2.52832e+08	2.49164e+08	2.85511e+08	2.88788e+08	3.15582e+08	3.45716e+08	2.9034e+08	2.4257e+08	2.93808e+08	2.14169e+08	1.74079e+08	2.89975e+08	3.19833e+08	2.7161e+08	3.30613e+08	300091638	4.11628e+08	295372236	16	16	16	15	16	17	16	17	17	High	High	High	High	High	High	High	High	High
High	P46412	Glutathione peroxidase 3 OS=Mus musculus OX=10090 GN=Gpx3 PE=1 SV=2	14778	Gpx3	ENSMUSG00000018339.11	139	8	1.02	1.057	0.798178	0.842398	0.93195	0.972114	1.07629e+09	1.12146e+09	1.24414e+09	1.16497e+09	1.37239e+09	9.78542e+08	1.23064e+09	1.17247e+09	1.15071e+09	8.85011e+08	794196114	1.26385e+09	1278149367	1.16412e+09	9.49527e+08	1278209728	1.97617e+09	1.15549e+09	14	12	13	14	14	14	14	14	14	High	High	High	High	High	High	High	High	High
High	Q8R016	Bleomycin hydrolase OS=Mus musculus OX=10090 GN=Blmh PE=1 SV=1	104184	Blmh	ENSMUSG00000020840.10	67	11	1.02	1.304	0.79799	0.806846	0.93195	0.972114	9.63637e+07	5.35995e+07	8.41963e+07	1.08292e+08	1.02799e+08	7.30499e+07	1.35451e+08	1.15678e+08	1.09615e+08	8.06557e+07	3.77024e+07	8.5608e+07	1.18477e+08	8.74619e+07	7.10869e+07	1.40874e+08	1.95425e+08	1.10449e+08	9	9	8	11	10	10	10	11	10	High	High	High	High	High	High	High	High	High
High	Q9Z2U1	Proteasome subunit alpha type-5 OS=Mus musculus OX=10090 GN=Psma5 PE=1 SV=1	26442	Psma5	ENSMUSG00000068749.9	78	9	1.021	1.266	0.798818	0.856681	0.93195	0.972114	2.66402e+08	2.84816e+08	3.47013e+08	3.15143e+08	3.00538e+08	3.25708e+08	6.71462e+08	3.80292e+08	3.76764e+08	2.22541e+08	2.00804e+08	352279240	3.46452e+08	258322412	3.15804e+08	7.00168e+08	6.49286e+08	3.78623e+08	9	10	9	10	9	9	11	11	9	High	High	High	High	High	High	High	High	High
High	Q8BY89	Choline transporter-like protein 2 OS=Mus musculus OX=10090 GN=Slc44a2 PE=1 SV=2	68682	Slc44a2	ENSMUSG00000057193.8	4	2	1.024	1.15	0.780345	0.840866	0.925963	0.972114	1.0383e+07	7.6803e+06	7.21858e+06	9.96571e+06	1.06308e+07	5.66725e+06	1.57302e+07	6.16758e+06	8.83188e+06	8857317	5.57911e+06	7.55541e+06	10680015	9105779	5489209	15875856	10211962	8899707	1	1	1	1	1	1	1	1	1	High	Peak Found	Peak Found	High	Peak Found	Peak Found	High	Peak Found	Peak Found
High	Q03311	Cholinesterase OS=Mus musculus OX=10090 GN=Bche PE=1 SV=2	12038	Bche	ENSMUSG00000027792.11	92	11	1.031	1.048	0.813042	0.828369	0.938418	0.972114	1.63222e+08	1.2341e+08	1.29771e+08	1.54669e+08	1.57365e+08	1.24859e+08	1.79426e+08	9.82316e+07	1.41201e+08	1.36053e+08	8.78649e+07	1.32376e+08	1.69771e+08	1.34736e+08	1.22121e+08	1.86001e+08	1.65376e+08	1.42021e+08	11	10	11	11	11	11	12	11	11	High	High	High	High	High	High	High	High	High
High	P00687	Alpha-amylase 1 OS=Mus musculus OX=10090 GN=Amy1 PE=1 SV=2	11722	Amy1	ENSMUSG00000074264.12	49	8	1.032	1.056	0.813437	0.840537	0.938418	0.972114	5.52392e+07	3.51016e+07	4.06176e+07	4.30342e+07	4.91609e+07	4.08768e+07	4.35762e+07	4.02956e+07	4.89267e+07	4.54683e+07	2.51819e+07	4.124e+07	47300187	4.17244e+07	3.96425e+07	4.50907e+07	6.81166e+07	49134257	9	9	8	9	9	9	8	7	9	High	High	High	High	High	High	High	High	High
High	Q8K0D2	Hyaluronan-binding protein 2 OS=Mus musculus OX=10090 GN=Habp2 PE=1 SV=2	226243	Habp2		36	12	1.034	0.963	0.816119	0.691808	0.939391	0.957998	4.93752e+07	7.35407e+07	6.72154e+07	9.31957e+07	9.12416e+07	6.79564e+07	6.14432e+07	6.29393e+07	5.77738e+07	4.16064e+07	5.13404e+07	6.82791e+07	1.03271e+08	7.87373e+07	6.61407e+07	6.35914e+07	1.05031e+08	5.81362e+07	8	8	8	9	9	9	9	9	9	High	High	High	High	High	High	High	High	High
High	P26262	Plasma kallikrein OS=Mus musculus OX=10090 GN=Klkb1 PE=1 SV=2	16621	Klkb1	ENSMUSG00000109764.1	323	30	1.036	0.906	0.819651	0.599946	0.941437	0.923625	1.25607e+09	1.93823e+09	1.99128e+09	1.1559e+09	1.11494e+09	1.03871e+09	1.15663e+09	1.22878e+09	1.10313e+09	1.05099e+09	1.36327e+09	2.01947e+09	1264952476	9.52365e+08	1.011e+09	1.20605e+09	2.126e+09	1.10989e+09	30	28	30	29	30	32	30	29	30	High	High	High	High	High	High	High	High	High
High	P10126	Elongation factor 1-alpha 1 OS=Mus musculus OX=10090 GN=Eef1a1 PE=1 SV=3	13627	Eef1a1; LOC101056619	ENSMUSG00000037742.14	51	11	1.037	0.996	0.821012	0.74588	0.941437	0.967042	1.29538e+08	1.70136e+08	1.16659e+08	1.47249e+08	1.32833e+08	1.71524e+08	1.70495e+08	1.52891e+08	1.27804e+08	1.09559e+08	1.19014e+08	1.18265e+08	164738545	1.12865e+08	1.62749e+08	1.73495e+08	2.58336e+08	1.28012e+08	7	8	7	8	8	8	7	9	7	High	High	High	High	High	High	High	High	High
High	P39039	Mannose-binding protein A OS=Mus musculus OX=10090 GN=Mbl1 PE=1 SV=1	17194	Mbl1	ENSMUSG00000037780.2	112	9	1.046	0.929	0.832451	0.637433	0.948823	0.943664	4.17812e+08	3.09168e+08	4.05039e+08	4.01249e+08	3.93131e+08	3.92688e+08	3.92781e+08	3.14673e+08	4.23954e+08	3.43879e+08	2.18011e+08	4.10948e+08	4.38007e+08	3.41158e+08	3.86182e+08	4.12496e+08	5.30955e+08	4.27026e+08	8	8	8	8	8	8	8	8	8	High	High	High	High	High	High	High	High	High
High	P01663	Ig kappa chain V-III region PC 4050 OS=Mus musculus OX=10090 PE=1 SV=1				63	1	1.046	1.04	0.831877	0.815356	0.948823	0.972114	2.44326e+08	5.82106e+08	3.69707e+08	3.09067e+08	6.26123e+08	3.0409e+08	3.67371e+08	4.17177e+08	3.29377e+08	2.00362e+08	4.26218e+08	3.74558e+08	3.4126e+08	528035674	297081239	3.86758e+08	719066861	3.31922e+08	3	3	3	3	3	3	3	3	3	High	High	High	High	High	High	High	High	High
High	P14685	26S proteasome non-ATPase regulatory subunit 3 OS=Mus musculus OX=10090 GN=Psmd3 PE=1 SV=3	22123	Psmd3	ENSMUSG00000017221.14	17	8	1.05	1.527	0.837396	0.61139	0.951099	0.930648	8.1102e+06	1.56101e+07	8.61076e+06	1.55565e+07	4.38392e+06	1.74585e+07	1.80653e+07	3.50969e+07	1.76534e+07	6.84203e+06	1.10788e+07	8.8901e+06	1.70005e+07	3.77515e+06	1.69086e+07	1.85266e+07	5.86796e+07	1.77175e+07	5	5	3	5	3	7	6	7	6	Peak Found	High	Peak Found	High	Peak Found	High	High	High	High
High	A6X935	Inter alpha-trypsin inhibitor, heavy chain 4 OS=Mus musculus OX=10090 GN=Itih4 PE=1 SV=2	16427	Itih4	ENSMUSG00000021922.15	812	43	1.057	1.709	0.84738	0.415305	0.953572	0.84578	4.49558e+09	3.59876e+09	5.15934e+09	4.81121e+09	5.38142e+09	4.07681e+09	8.86005e+09	5.5313e+09	7.37755e+09	3.72276e+09	2.55751e+09	5.24311e+09	5.26968e+09	4.60561e+09	3.96959e+09	9.20508e+09	9.35389e+09	7.41774e+09	64	60	65	69	66	64	65	65	67	High	High	High	High	High	High	High	High	High
High	P61161	Actin-related protein 2 OS=Mus musculus OX=10090 GN=Actr2 PE=1 SV=1	66713	Actr2	ENSMUSG00000020152.7	17	7	1.063	1.444	0.8544	0.646532	0.956481	0.947492	1.06791e+07	1.212e+07	1.62628e+07	1.49693e+07	7.8197e+06	8.77707e+06	2.10079e+07	2.42327e+07	8.59363e+06	9.09451e+06	8.46322e+06	1.65437e+07	1.65957e+07	6.68152e+06	8.4278e+06	2.16429e+07	4.11877e+07	8603325	4	4	5	4	3	3	5	5	3	Peak Found	Peak Found	Peak Found	High	High	High	High	High	High
Medium	Q99PT9	Kinesin-like protein KIF19 OS=Mus musculus OX=10090 GN=Kif19 PE=1 SV=2	286942	Kif19a	ENSMUSG00000010021.13	4	1	1.064	0.629	0.633855	0.148356	0.873035	0.557587	3.00381e+06			2.89704e+06		3.52274e+06	2.83789e+06		1.2599e+06	2.51472e+06			3.14727e+06		3.41752e+06	2.93224e+06		1.2701e+06	1			1		1	1		1	High	Not Found	Not Found	Peak Found	Not Found	High	High	Not Found	Peak Found
High	Q9EQK5	Major vault protein OS=Mus musculus OX=10090 GN=Mvp PE=1 SV=4	78388	Mvp		187	39	1.064	2.851	0.856519	0.0581339	0.956481	0.303841	1.17648e+08	3.41362e+08	1.60679e+08	2.36532e+08	1.46218e+08	2.27909e+08	2.05234e+08	1.88328e+09	5.02067e+08	9.80873e+07	2.43637e+08	1.63701e+08	2.59598e+08	1.24689e+08	2.21148e+08	2.10825e+08	3.15784e+09	5.03915e+08	28	35	31	35	29	34	33	39	38	High	High	High	High	High	High	High	High	High
High	Q3TXS7	26S proteasome non-ATPase regulatory subunit 1 OS=Mus musculus OX=10090 GN=Psmd1 PE=1 SV=1	70247	Psmd1	ENSMUSG00000026229.17	35	12	1.065	1.451	0.857477	0.639108	0.956481	0.943664	3.6355e+07	2.52244e+07	3.5948e+07	1.75484e+07	1.96836e+07	2.64705e+07	5.26674e+07	3.56687e+07	4.67177e+07	3.00415e+07	1.83034e+07	3.66896e+07	1.90561e+07	1.68273e+07	2.58703e+07	5.41454e+07	6.05405e+07	4.69092e+07	10	6	7	7	8	9	9	10	9	High	High	Peak Found	High	High	High	High	High	High
High	P08032	Spectrin alpha chain, erythrocytic 1 OS=Mus musculus OX=10090 GN=Spta1 PE=1 SV=3	20739	Spna1; Spta1	ENSMUSG00000026532.7	212	84	1.065	2.127	0.85784	0.201718	0.956481	0.63208	1.80516e+07	2.01853e+08	6.2791e+07	2.3378e+08	5.73213e+07	1.41715e+08	1.40059e+08	1.69179e+09	1.35912e+08	1.51411e+07	1.42159e+08	6.39592e+07	2.55986e+08	4.91123e+07	1.37609e+08	1.45061e+08	2.8398e+09	1.36614e+08	13	55	24	57	38	57	50	83	53	Peak Found	High	Peak Found	High	High	High	High	High	High
High	Q60692	Proteasome subunit beta type-6 OS=Mus musculus OX=10090 GN=Psmb6 PE=1 SV=3	19175	Psmb6	ENSMUSG00000018286.6	40	6	1.066	1.456	0.858977	0.633879	0.956481	0.943612	7.12806e+07	8.61512e+07	9.11864e+07	9.39114e+07	9.07519e+07	9.71134e+07	1.21118e+08	1.18309e+08	1.27065e+08	6.0048e+07	6.04768e+07	9.28179e+07	1.03933e+08	7.82812e+07	9.3923e+07	1.24958e+08	1.99338e+08	1.27844e+08	6	6	7	7	7	7	6	6	6	High	High	High	High	High	High	High	High	High
High	Q9QX15	Calcium-activated chloride channel regulator 3A-1 OS=Mus musculus OX=10090 GN=Clca3a1 PE=1 SV=1	12722	Clca1; Clca3a1	ENSMUSG00000056025.12	2	2	1.067	0.588	0.802767	0.103985	0.933401	0.458584	6.30141e+06	4.33257e+06	8.62283e+06	1.35389e+07	7.25285e+06	4.98785e+06	8.09557e+06	3.454e+06	2.87651e+06	5.44541e+06	3.17397e+06	8936058	14588067	6.25742e+06	4.91267e+06	8.20515e+06	5.79427e+06	2.89874e+06	2	1	1	2	2	2	2	2	2	Peak Found	Peak Found	Peak Found	High	Peak Found	High	Peak Found	Peak Found	Peak Found
High	Q8CG16	Complement C1r-A subcomponent OS=Mus musculus OX=10090 GN=C1ra PE=1 SV=1	50909	C1ra	ENSMUSG00000055172.10	138	19	1.067	0.986	0.859568	0.729461	0.956481	0.963077	2.09809e+08	1.93811e+08	2.44945e+08	2.52269e+08	2.42256e+08	2.34387e+08	2.54402e+08	2.2205e+08	2.49392e+08	1.73227e+08	1.37508e+08	2.48452e+08	2.78579e+08	2.07178e+08	2.28515e+08	265536018	3.73982e+08	2.50689e+08	20	20	20	20	21	20	19	20	21	High	High	High	High	High	High	High	High	High
High	P62196	26S proteasome regulatory subunit 8 OS=Mus musculus OX=10090 GN=Psmc5 PE=1 SV=1	19184	Psmc5	ENSMUSG00000020708.12	27	9	1.067	1.701	0.860041	0.421168	0.956481	0.850134	1.8506e+07	1.6446e+07	1.64753e+07	2.64337e+07	1.57928e+07	3.00665e+07	3.72253e+07	4.22916e+07	2.9595e+07	1.53784e+07	1.15717e+07	1.67708e+07	2.89288e+07	1.33982e+07	2.92437e+07	3.84335e+07	7.09161e+07	29752332	5	5	4	7	6	7	7	7	7	High	Peak Found	High	High	High	High	High	High	High
High	Q9R233	Tapasin OS=Mus musculus OX=10090 GN=Tapbp PE=1 SV=2	21356	Tapbp		2	1	1.068	0.877	0.607649	0.292053	0.866351	0.768499	1.50456e+06			1.6065e+06	1.68645e+06	796135	828400	2.12473e+06	1.31954e+06	1.29614e+06			1.7255e+06	1452363	778219	836649	3.53219e+06	1.32979e+06	1			1	1	1	1	1	1	Peak Found	Not Found	Not Found	High	Peak Found	High	Peak Found	Peak Found	Peak Found
High	Q05144	Ras-related C3 botulinum toxin substrate 2 OS=Mus musculus OX=10090 GN=Rac2 PE=1 SV=1	19354	Rac2	ENSMUSG00000033220.6	11	1	1.069	0.877	0.638229	0.358295	0.873035	0.83691	2.99487e+06	2.56191e+06	4.05618e+06	3.73616e+06	2.82893e+06	3.20142e+06	2.45905e+06	2.65971e+06	2.62743e+06	2.51124e+06	1.7497e+06	4.12955e+06	4.05517e+06	2.41745e+06	3.10856e+06	2539499	4409285	2.64846e+06	1	1	1	1	1	1	1	1	1	Peak Found	Peak Found	Peak Found	Peak Found	Peak Found	Peak Found	Peak Found	Peak Found	High
High	Q9DBB9	Carboxypeptidase N subunit 2 OS=Mus musculus OX=10090 GN=Cpn2 PE=1 SV=2	71756	Cpn2	ENSMUSG00000023176.8	408	19	1.069	0.983	0.862243	0.724064	0.957526	0.960326	3.13371e+09	2.39095e+09	2.59843e+09	3.15572e+09	2.98457e+09	2.6698e+09	3.64942e+09	1.99813e+09	2.73629e+09	2.60209e+09	1.69641e+09	2.6394e+09	3.48288e+09	2.54175e+09	2.57574e+09	3.75585e+09	3.37103e+09	2.74259e+09	34	32	32	31	31	32	31	29	31	High	High	High	High	High	High	High	High	High
High	Q9DBD0	Inhibitor of carbonic anhydrase OS=Mus musculus OX=10090 GN=Ica PE=1 SV=1	71775	1300017J02Rik	ENSMUSG00000033688.10	497	37	1.07	0.992	0.863968	0.73871	0.957953	0.96588	1.80411e+09	1.59877e+09	1.7323e+09	2.04023e+09	1.96959e+09	1.58653e+09	2.20425e+09	1.33809e+09	1.69348e+09	1.49091e+09	1.13134e+09	1.7617e+09	2.22412e+09	1.68659e+09	1.54481e+09	2.28361e+09	2258497723	1.69976e+09	42	42	43	43	44	42	43	39	44	High	High	High	High	High	High	High	High	High
High	P54775	26S proteasome regulatory subunit 6B OS=Mus musculus OX=10090 GN=Psmc4 PE=1 SV=2	23996	Psmc4	ENSMUSG00000030603.16	17	4	1.071	1.63	0.86523	0.543634	0.957953	0.901868	8.44668e+06	1.0714e+07	9.6295e+06	1.14435e+07	7.69286e+06	1.28988e+07	1.48114e+07	1.93139e+07	1.33351e+07	6.82084e+06	7.82588e+06	9.78407e+06	1.25371e+07	6.4687e+06	1.25628e+07	1.53205e+07	32864338	1.33632e+07	3	3	3	3	3	3	3	3	3	Peak Found	High	High	High	High	High	High	High	High
High	Q6P9J9	Anoctamin-6 OS=Mus musculus OX=10090 GN=Ano6 PE=1 SV=1	105722	Ano6	ENSMUSG00000064210.6	3	1	1.072	0.867	0.866471	0.536841	0.957953	0.900118	6.78247e+07	3.59736e+07	4.53614e+07	5.22467e+07	4.86272e+07	4.72436e+07	5.8686e+07	3.11927e+07	4.97664e+07	55931852	25245836	46275624	57854248	40762660	45665464	61237216	51342416	50128692	1	1	1	1	1	1	1	1	1	Peak Found	Peak Found	Peak Found	Peak Found	High	High	Peak Found	Peak Found	High
High	P15508	Spectrin beta chain, erythrocytic OS=Mus musculus OX=10090 GN=Sptb PE=1 SV=4	20741	Spnb1; Sptb		191	80	1.072	2.393	0.866334	0.127245	0.957953	0.510519	2.20493e+08	3.5557e+08	2.28013e+08	4.36369e+08	2.44939e+08	2.73069e+08	3.46343e+08	1.79578e+09	3.1115e+08	1.87661e+08	2.50285e+08	2.31568e+08	4.78607e+08	2.10984e+08	2.63422e+08	3.58089e+08	3.03701e+09	3.13079e+08	17	52	23	56	32	47	53	82	49	Peak Found	High	Peak Found	High	High	High	High	High	High
High	O70325	Phospholipid hydroperoxide glutathione peroxidase OS=Mus musculus OX=10090 GN=Gpx4 PE=1 SV=4	625249	Gpx4	ENSMUSG00000075706.10	2	2	1.075	0.823	0.629986	0.245582	0.873035	0.705127	220753	1.92244e+06	679966	560903	2.06694e+06	571483	1.35242e+06	4.82824e+06	658656	177897	1.41067e+06	689115	614592	1.75047e+06	564560	1397088	8.05319e+06	663736	1	1	1	1	1	1	2	2	1	Peak Found	Peak Found	Peak Found	Peak Found	Peak Found	Peak Found	Peak Found	High	Peak Found
High	Q9ESB3	Histidine-rich glycoprotein OS=Mus musculus OX=10090 GN=Hrg PE=1 SV=2	94175	Hrg		273	20	1.082	1.266	0.87903	0.856302	0.961507	0.972114	1.73865e+09	2.00844e+09	1.64105e+09	1.85195e+09	1.85874e+09	2.01089e+09	1.90831e+09	3.32206e+09	2.11836e+09	1.44349e+09	1.42664e+09	1.66685e+09	2.04248e+09	1.57673e+09	1.93569e+09	1.96646e+09	5602192687	2.12537e+09	19	20	20	20	20	20	20	21	20	High	High	High	High	High	High	High	High	High
High	Q9JKR6	Hypoxia up-regulated protein 1 OS=Mus musculus OX=10090 GN=Hyou1 PE=1 SV=1	12282	Hyou1	ENSMUSG00000032115.14	5	2	1.088	0.268	0.709517	0.00276411	0.887298	0.0222794	4.40506e+06	4.47615e+07	2.54609e+06	4.64906e+06	1.32783e+06	5.9555e+06	1.24591e+06	1.62264e+06	3.0259e+06	3.5687e+06	32369682	2.58232e+06	5.13623e+06	1.12464e+06	5.74701e+06	1.25887e+06	2.67631e+06	3.01556e+06	2	1	1	2	2	2	2	2	2	Peak Found	High	Peak Found	High	High	Peak Found	Peak Found	High	High
High	P18761	Carbonic anhydrase 6 OS=Mus musculus OX=10090 GN=Ca6 PE=1 SV=3	12353	Car6	ENSMUSG00000028972.11	7	4	1.088	2.023	0.626816	0.634695	0.873035	0.943612		964656	2.35588e+06	1.50031e+06	870907	2.45764e+06	770457	8.82643e+06	4.10999e+06		704926	2.4176e+06	1.62036e+06	738241	2.41704e+06	777784	1.49348e+07	4.14101e+06		2	3	2	2	3	1	3	3	Not Found	High	Peak Found	Peak Found	Peak Found	High	Peak Found	High	Peak Found
High	P01643	Ig kappa chain V-V region MOPC 173 OS=Mus musculus OX=10090 PE=1 SV=1				45	2	1.09	0.959	0.890108	0.686196	0.966425	0.955127	5.18416e+08	3.45844e+08	3.54017e+08	1.04486e+09	1.73711e+09	4.20046e+08	6.08892e+08	5.14431e+08	3.95839e+08	4.09715e+08	2.51359e+08	3.59146e+08	1.14016e+09	1.46403e+09	4.12328e+08	627941074	864487786	393447367	3	4	3	4	6	4	4	6	4	High	High	High	High	High	High	High	High	High
High	P80313	T-complex protein 1 subunit eta OS=Mus musculus OX=10090 GN=Cct7 PE=1 SV=1	12468	Cct7	ENSMUSG00000030007.8	19	9	1.092	1.541	0.892067	0.571419	0.966425	0.915103	1.03664e+07	1.73813e+07	9.52176e+06	1.42823e+07	9.01878e+06	1.72322e+07	1.97108e+07	2.42133e+07	1.74967e+07	8.50048e+06	1.23656e+07	9658428	1.55467e+07	7.79454e+06	1.69049e+07	2.05474e+07	4.20527e+07	1.75966e+07	4	4	4	6	4	5	6	6	6	High	High	Peak Found	High	High	High	High	High	High
High	P62301	40S ribosomal protein S13 OS=Mus musculus OX=10090 GN=Rps13 PE=1 SV=2	68052; 625298; 102642137	Rps13; Rps13-ps1; LOC102642137	ENSMUSG00000090862.3	1	1	1.101	1.029	0.640517	0.43819	0.873035	0.871171	990688	2.18032e+06		2.26104e+06	690557	2.54692e+06	675088	7.02967e+06	1.51195e+06	828281	1497388		2.47824e+06	584519	2.46476e+06	697642	11535791	1.52331e+06	1	1		1	1	1	1	1	1	Peak Found	Peak Found	Not Found	Peak Found	Peak Found	Peak Found	Peak Found	High	Peak Found
High	Q80YC5	Coagulation factor XII OS=Mus musculus OX=10090 GN=F12 PE=1 SV=2	58992	F12	ENSMUSG00000021492.15	87	10	1.102	0.976	0.905494	0.713087	0.967951	0.960326	1.90167e+08	1.91755e+08	2.08545e+08	2.75757e+08	2.7322e+08	2.21262e+08	2.3948e+08	1.74913e+08	2.18183e+08	1.60478e+08	1.33228e+08	2.1173e+08	3.01148e+08	2.34544e+08	2.13606e+08	2.47779e+08	3.00921e+08	2.19186e+08	9	9	9	10	10	10	10	9	10	High	High	High	High	High	High	High	High	High
High	P04186	Complement factor B OS=Mus musculus OX=10090 GN=Cfb PE=1 SV=2	14962	Cfb	ENSMUSG00000090231.10	375	30	1.104	1.043	0.90741	0.820218	0.967951	0.972114	1.47864e+09	1.26569e+09	1.47154e+09	1.62343e+09	1.63063e+09	1.43928e+09	1.74078e+09	1.21347e+09	1.53636e+09	1.23005e+09	8.96297e+08	1.49422e+09	1.78048e+09	1.40108e+09	1.40538e+09	1.80792e+09	2.04748e+09	1.54562e+09	31	32	32	33	33	33	33	33	33	High	High	High	High	High	High	High	High	High
High	P41216	Long-chain-fatty-acid--CoA ligase 1 OS=Mus musculus OX=10090 GN=Acsl1 PE=1 SV=2	14081	Acsl1	ENSMUSG00000018796.13	2	2	1.104	1.382	0.638343	0.844495	0.873035	0.972114			980237	7.00929e+06	1.02052e+06	2.43983e+06	2.67502e+06	7.05319e+06	2.98481e+06			992703	7741405	860488	2.36897e+06	2.79254e+06	11791517	3.00712e+06			1	2	1	2	2	2	2	Not Found	Not Found	Peak Found	Peak Found	Peak Found	Peak Found	Peak Found	High	Peak Found
High	P63094	Guanine nucleotide-binding protein G(s) subunit alpha isoforms short OS=Mus musculus OX=10090 GN=Gnas PE=1 SV=1	14683	Gnas	ENSMUSG00000027523.19	9	3	1.105	1.225	0.909439	0.911636	0.967951	0.979734	2.16872e+07	1.86467e+07	1.91014e+07	2.32564e+07	2.24506e+07	2.17728e+07	2.66038e+07	1.64979e+07	2.31801e+07	17709586	1.3407e+07	19371024	25894745	1.86715e+07	2.09065e+07	2.68576e+07	2.71332e+07	2.30449e+07	1	2	2	3	2	2	3	3	2	Peak Found	Peak Found	Peak Found	High	Peak Found	High	High	High	Peak Found
High	P31324	cAMP-dependent protein kinase type II-beta regulatory subunit OS=Mus musculus OX=10090 GN=Prkar2b PE=1 SV=3	19088	Prkar2b	ENSMUSG00000002997.15	5	1	1.105	1.273	0.653328	0.773342	0.873035	0.969468	2.16023e+06	1.8758e+06	2.00521e+06	2.85398e+06	2.21615e+06	1.87597e+06	2.55237e+06	3.94772e+06	1.56958e+06	1.84563e+06	1.36281e+06	2.09862e+06	3.05925e+06	1.89986e+06	1.81919e+06	2.57604e+06	6.5372e+06	1.58166e+06	1	1	1	1	1	1	1	1	1	Peak Found	Peak Found	Peak Found	High	High	Peak Found	High	High	High
Medium	Q60604	Adseverin OS=Mus musculus OX=10090 GN=Scin PE=1 SV=3	20259	Scin	ENSMUSG00000002565.16	2	1	1.108	0.764	0.766204	0.256768	0.918965	0.717727	3.76609e+06	5.18943e+06	4.66871e+06	6.66778e+06	3.15462e+06	5.17177e+06	3.2798e+06	5.86999e+06	2.87828e+06	3.20468e+06	3.63475e+06	4.7317e+06	7313024	2754129	4980929	3.43749e+06	10582260	2.90064e+06	1	1	1	1	1	1	1	1	1	Peak Found	Peak Found	Peak Found	High	Peak Found	Peak Found	Peak Found	High	Peak Found
Medium	Q99PU8	ATP-dependent RNA helicase DHX30 OS=Mus musculus OX=10090 GN=Dhx30 PE=1 SV=1	72831	Dhx30	ENSMUSG00000032480.17	6	1	1.112	0.994	0.9183	0.742184	0.967951	0.966935	2.73247e+07	5.73702e+07	3.34303e+07	3.11914e+07	5.60714e+07	3.71876e+07	3.64097e+07	3.26814e+07	3.32348e+07	23117298	40513888	33877860	34108180	48784540	36086492	38083676	58730760	33486472	1	1	1	1	1	1	1	1	1	High	High	High	Peak Found	High	High	High	Peak Found	Peak Found
High	P80318	T-complex protein 1 subunit gamma OS=Mus musculus OX=10090 GN=Cct3 PE=1 SV=1	12462	Cct3	ENSMUSG00000001416.13	36	13	1.113	1.608	0.918642	0.492834	0.967951	0.880076	2.80267e+07	5.1328e+07	3.27375e+07	4.73623e+07	1.81285e+07	5.16978e+07	5.56062e+07	8.8649e+07	5.23468e+07	2.30578e+07	3.62177e+07	3.32318e+07	5.19037e+07	1.55264e+07	5.03218e+07	5.79512e+07	1.49557e+08	5.26317e+07	9	11	11	11	8	11	11	11	10	Peak Found	High	High	High	High	High	High	High	High
High	Q06890	Clusterin OS=Mus musculus OX=10090 GN=Clu PE=1 SV=1	12759	Clu	ENSMUSG00000022037.14	366	19	1.114	1.009	0.92049	0.765301	0.967951	0.967481	2.80083e+09	2.36059e+09	2.94164e+09	2.71976e+09	3.15511e+09	2.96107e+09	2.69747e+09	2.13728e+09	2.90175e+09	2.31617e+09	1.6747e+09	2.98495e+09	3.00665e+09	2.70012e+09	2.88095e+09	2.80999e+09	3.59504e+09	2.91402e+09	24	23	23	24	25	25	23	23	24	High	High	High	High	High	High	High	High	High
High	P68368	Tubulin alpha-4A chain OS=Mus musculus OX=10090 GN=Tuba4a PE=1 SV=1	22145	Tuba4a	ENSMUSG00000026202.13	151	6	1.114	1.261	0.920017	0.863255	0.967951	0.972114	2.60049e+08	5.57507e+08	4.62923e+08	5.73031e+08	4.00658e+08	4.99003e+08	4.32436e+08	7.95131e+08	4.32789e+08	2.16246e+08	3.93894e+08	4.7136e+08	629703767	3.41908e+08	4.84155e+08	4.47485e+08	1.333e+09	434663369	19	19	18	18	18	19	19	19	18	High	High	High	High	High	High	High	High	High
High	O88200	C-type lectin domain family 11 member A OS=Mus musculus OX=10090 GN=Clec11a PE=1 SV=1	20256	Clec11a	ENSMUSG00000004473.10	16	4	1.118	0.802	0.898564	0.338971	0.967951	0.819939	8.81934e+06	7.88726e+06	5.55851e+06	7.95605e+06	7.83185e+06	6.27607e+06	7.63857e+06	5.40479e+06	6.51777e+06	7.35347e+06	5.72852e+06	5.65621e+06	8.57281e+06	6.75298e+06	6.21343e+06	7908000	9.31246e+06	6.54401e+06	3	3	3	3	3	3	3	3	3	High	High	High	High	High	High	High	High	High
High	Q99JW4	LIM and senescent cell antigen-like-containing domain protein 1 OS=Mus musculus OX=10090 GN=Lims1 PE=1 SV=3	110829	Lims1		29	6	1.119	1.376	0.926758	0.720698	0.967951	0.960326	2.13041e+07	3.97557e+07	2.9322e+07	3.25929e+07	2.13165e+07	3.89592e+07	2.66861e+07	1.13007e+08	4.5285e+07	1.77022e+07	2.85169e+07	2.974e+07	3.61074e+07	1.80851e+07	3.76358e+07	2.73985e+07	1.88734e+08	4.55233e+07	6	6	6	6	6	6	5	6	6	High	High	High	High	High	High	High	High	High
High	A2AN08	E3 ubiquitin-protein ligase UBR4 OS=Mus musculus OX=10090 GN=Ubr4 PE=1 SV=1	69116	Ubr4	ENSMUSG00000066036.14	17	7	1.12	1.343	0.917577	0.881062	0.967951	0.972478	4.21534e+06	1.20195e+07	8.06355e+06	1.36915e+07	7.19991e+06	1.10858e+07	1.20429e+07	1.82034e+07	1.1621e+07	3.43076e+06	8.62566e+06	8.19969e+06	1.48671e+07	6.0487e+06	1.08015e+07	12496346	3.12258e+07	1.16882e+07	2	5	4	5	3	5	5	6	5	Peak Found	High	High	High	Peak Found	High	High	High	High
High	Q9DCD0	6-phosphogluconate dehydrogenase, decarboxylating OS=Mus musculus OX=10090 GN=Pgd PE=1 SV=3	110208	Pgd	ENSMUSG00000028961.15	6	3	1.121	1.234	0.706427	0.750303	0.887298	0.967209			2.19042e+06	7.2301e+06	3.09786e+06	4.97763e+06	4.37381e+06	5.55469e+06	3.42039e+06			2.21929e+06	7.78623e+06	2.66664e+06	4.83295e+06	4.48678e+06	9.37843e+06	3.44726e+06			1	3	2	3	2	2	2	Not Found	Not Found	Peak Found	High	Peak Found	High	High	High	Peak Found
High	Q07456	Protein AMBP OS=Mus musculus OX=10090 GN=Ambp PE=1 SV=2	11699	Ambp	ENSMUSG00000028356.4	176	13	1.124	1.116	0.932867	0.931663	0.970854	0.982089	6.26834e+08	5.57814e+08	7.20625e+08	6.34694e+08	7.05146e+08	6.39848e+08	7.86343e+08	5.89871e+08	7.74411e+08	5.07497e+08	4.00937e+08	7.31044e+08	6.8793e+08	6.00646e+08	6.27865e+08	8.17716e+08	9.98929e+08	7.7491e+08	16	15	17	16	16	16	15	17	17	High	High	High	High	High	High	High	High	High
High	Q3UZZ4	Olfactomedin-4 OS=Mus musculus OX=10090 GN=Olfm4 PE=2 SV=1	380924	Olfm4		13	9	1.128	2.58	0.872177	0.111122	0.957953	0.475262	3.44289e+06	4.83293e+06	2.49917e+08	1.56242e+07	3.11638e+06	8.58928e+06	2.01098e+07	1.25151e+07	2.42919e+07	2.98088e+06	3.5008e+06	2.54262e+08	1.70513e+07	2.69334e+06	8.46457e+06	2.06557e+07	2.13807e+07	24476964	2	3	10	3	2	3	5	3	2	Peak Found	Peak Found	High	Peak Found	Peak Found	Peak Found	Peak Found	Peak Found	Peak Found
High	Q91X79	Chymotrypsin-like elastase family member 1 OS=Mus musculus OX=10090 GN=Cela1 PE=1 SV=1	109901	Cela1	ENSMUSG00000023031.7	2	1	1.13	0.527	0.663138	0.0471876	0.873585	0.260897	1.50572e+06			1.72222e+06	1.28755e+06	1.70105e+06			794203	1.27497e+06			1.88398e+06	1.12094e+06	1.6487e+06			800239	1			1	1	1			1	High	Not Found	Not Found	High	Peak Found	Peak Found	Not Found	Not Found	Peak Found
High	P28665	Murinoglobulin-1 OS=Mus musculus OX=10090 GN=Mug1 PE=1 SV=3	17836	Mug1	ENSMUSG00000059908.9	2762	44	1.131	1.106	0.942146	0.917105	0.975703	0.981656	3.48584e+10	2.95899e+10	3.48592e+10	3.93274e+10	3.9629e+10	3.32387e+10	4.00814e+10	3.03234e+10	3.68623e+10	2.90795e+10	2.10083e+10	3.54955e+10	4.31173e+10	33882684081	3.23714e+10	4.14229e+10	5.10558e+10	3.70448e+10	120	119	123	120	119	121	124	122	120	High	High	High	High	High	High	High	High	High
High	Q9CVB6	Actin-related protein 2/3 complex subunit 2 OS=Mus musculus OX=10090 GN=Arpc2 PE=1 SV=3	76709	Arpc2	ENSMUSG00000006304.14	26	8	1.132	1.231	0.94348	0.902706	0.975703	0.977411	2.07027e+07	2.49074e+07	2.85443e+07	2.88598e+07	2.33113e+07	2.85111e+07	2.65082e+07	2.86959e+07	2.74634e+07	1.71496e+07	1.76997e+07	2.89933e+07	3.14638e+07	2.00799e+07	2.78568e+07	27527197	4.87538e+07	2.75595e+07	7	6	6	7	7	6	7	7	7	High	High	Peak Found	High	High	High	High	High	High
High	P80315	T-complex protein 1 subunit delta OS=Mus musculus OX=10090 GN=Cct4 PE=1 SV=3	12464	Cct4	ENSMUSG00000007739.10	22	6	1.132	1.892	0.943485	0.303406	0.975703	0.7819	1.56735e+06	1.85353e+07	1.45928e+07	1.67036e+07	6.78646e+06	1.62533e+07	1.98164e+07	2.95143e+07	1.73715e+07	1.31493e+06	1.3382e+07	1.49113e+07	1.82261e+07	5.76408e+06	1.56454e+07	2.02244e+07	4.92975e+07	1.74487e+07	2	7	5	6	3	6	6	6	7	Peak Found	High	Peak Found	High	High	High	High	High	High
High	O08688	Calpain-5 OS=Mus musculus OX=10090 GN=Capn5 PE=1 SV=1	12337	Capn5	ENSMUSG00000035547.14	4	4	1.137	1.032	0.7113	0.518703	0.887298	0.890703		2.56463e+06	971713	1.41609e+07	2.12349e+06	4.7037e+06	2.13882e+06	6.96734e+06	2.90625e+06		1.87443e+06	1.01004e+06	1.54622e+07	1.82143e+06	4.57414e+06	2.1656e+06	1.19275e+07	2.92145e+06		1	1	2	2	2	1	3	2	Not Found	Peak Found	Peak Found	Peak Found	Peak Found	High	Peak Found	High	Peak Found
High	Q8BND5	Sulfhydryl oxidase 1 OS=Mus musculus OX=10090 GN=Qsox1 PE=1 SV=1	104009	Qsox1	ENSMUSG00000033684.14	163	20	1.137	1.249	0.949361	0.878417	0.976549	0.972478	3.05354e+08	3.23317e+08	3.25304e+08	3.02037e+08	4.08864e+08	3.20399e+08	4.31846e+08	3.97894e+08	3.51662e+08	2.57361e+08	228111241	3.30716e+08	3.32845e+08	3.50819e+08	3.09428e+08	4.45279e+08	6.7315e+08	3.53395e+08	21	21	19	18	20	19	20	20	20	High	High	High	High	High	High	High	High	High
High	P80317	T-complex protein 1 subunit zeta OS=Mus musculus OX=10090 GN=Cct6a PE=1 SV=3	12466	Cct6a		34	9	1.139	1.886	0.95198	0.306215	0.977729	0.7819	4.35678e+07	4.32787e+07	3.44203e+07	1.05144e+08	4.14898e+07	1.5681e+08	1.48363e+08	1.92997e+08	1.10271e+08	3.64574e+07	3.05932e+07	3.49386e+07	1.1434e+08	3.57778e+07	1.53199e+08	1.54593e+08	3.39131e+08	1.11069e+08	8	9	8	9	8	8	8	9	8	High	High	High	High	Peak Found	High	High	High	High
High	O70362	Phosphatidylinositol-glycan-specific phospholipase D OS=Mus musculus OX=10090 GN=Gpld1 PE=1 SV=1	14756	Gpld1		330	30	1.141	1.022	0.953765	0.787298	0.978806	0.971974	1.40747e+09	1.20412e+09	1.25174e+09	1.52805e+09	1.47398e+09	1.32699e+09	1.54217e+09	1.11348e+09	1.32717e+09	1.16858e+09	8.54859e+08	1.27208e+09	1.67912e+09	1.26038e+09	1.28788e+09	1.59699e+09	1893053473	1.33203e+09	33	31	32	34	33	35	32	33	32	High	High	High	High	High	High	High	High	High
High	P42567	Epidermal growth factor receptor substrate 15 OS=Mus musculus OX=10090 GN=Eps15 PE=1 SV=1	13858	Eps15	ENSMUSG00000028552.13	1	1	1.144	4.58	0.682405	0.0732263	0.881179	0.359625		798695		913519				3.65828e+06			591847		998358				6395950			1		1				1		Not Found	Peak Found	Not Found	Peak Found	Not Found	Not Found	Not Found	High	Not Found
High	P12246	Serum amyloid P-component OS=Mus musculus OX=10090 GN=Apcs PE=1 SV=2	20219	Apcs	ENSMUSG00000026542.6	38	6	1.147	2.79	0.961811	0.0644355	0.983267	0.326571	1.30915e+08	8.25852e+07	1.5629e+08	1.4163e+08	1.83554e+08	9.13725e+07	4.55134e+08	2.70598e+08	3.61741e+08	1.0757e+08	59377751	158466097	1.56426e+08	155646501	88914984	467142646	456313124	361747392	5	4	5	5	5	4	5	5	5	High	High	High	High	High	High	High	High	High
High	P19221	Prothrombin OS=Mus musculus OX=10090 GN=F2 PE=1 SV=1	14061	F2	ENSMUSG00000027249.15	461	30	1.151	1.121	0.966957	0.940499	0.985993	0.982565	2.35233e+09	2.22684e+09	2.35132e+09	2.71464e+09	2.81711e+09	2.48952e+09	2.83545e+09	2.38799e+09	2.53964e+09	1.9369e+09	1.5811e+09	2390679865	2.97494e+09	2.40789e+09	2.42387e+09	2.93313e+09	4.02982e+09	2.54718e+09	37	39	37	39	38	39	39	37	38	High	High	High	High	High	High	High	High	High
High	Q8CG14	Complement C1s-A subcomponent OS=Mus musculus OX=10090 GN=C1sa PE=2 SV=2	50908	C1s; C1s1		75	17	1.154	1.006	0.969622	0.761017	0.985993	0.967481	1.74801e+08	1.49045e+08	1.7971e+08	2.05775e+08	1.96016e+08	1.82139e+08	1.93805e+08	1.5588e+08	1.73498e+08	145674880	1.03966e+08	1.83022e+08	225092453	1.68524e+08	1.77548e+08	2.01722e+08	2.6174e+08	1.74718e+08	16	14	15	16	16	15	16	16	16	High	High	High	High	High	High	High	High	High
High	Q9D1H9	Microfibril-associated glycoprotein 4 OS=Mus musculus OX=10090 GN=Mfap4 PE=1 SV=1	76293	Mfap4	ENSMUSG00000042436.12	9	1	1.157	0.874	0.932658	0.392595	0.970854	0.84578	9.99877e+06	6.80565e+06	5.55222e+06	9.13443e+06	7.87419e+06	6.49456e+06	1.06895e+07	4.88145e+06	4.85436e+06	8647310	4974777	5.77023e+06	9843132	6.79746e+06	6392150	10824497	8194519	4.89198e+06	1	1	1	1	1	1	1	1	1	High	High	High	High	High	High	High	High	High
Medium	Q61830	Macrophage mannose receptor 1 OS=Mus musculus OX=10090 GN=Mrc1 PE=1 SV=2	17533	Mrc1	ENSMUSG00000026712.3	2	1	1.163	1.907	0.701131	0.747943	0.887298	0.967209	1.10699e+06	1.83152e+06	1.20963e+06	2.1305e+06	1.00436e+06	1.41693e+06	1.48493e+06	4.24704e+06	2.30673e+06	904414	1.31973e+06	1.22883e+06	2.36074e+06	842484	1.37576e+06	1.56395e+06	7.17274e+06	2.32439e+06	1	1	1	1	1	1	1	1	1	Peak Found	Peak Found	Peak Found	High	Peak Found	Peak Found	Peak Found	High	Peak Found
High	Q6ZQ38	Cullin-associated NEDD8-dissociated protein 1 OS=Mus musculus OX=10090 GN=Cand1 PE=1 SV=2	71902	Cand1	ENSMUSG00000020114.12	10	5	1.167	1.686	0.742081	0.817633	0.90522	0.972114	1.00211e+06	1.46096e+06	1.63915e+06	5.10874e+06	3.54242e+06	3.92746e+06	5.63348e+06	7.81746e+06	3.85897e+06	818572	1.06922e+06	1.70088e+06	5.46572e+06	3.04959e+06	3.85319e+06	5.79072e+06	13294607	3.88572e+06	1	1	1	3	3	3	3	3	3	Peak Found	Peak Found	Peak Found	High	Peak Found	High	High	High	High
High	P62482	Voltage-gated potassium channel subunit beta-2 OS=Mus musculus OX=10090 GN=Kcnab2 PE=1 SV=1	16498	Kcnab2	ENSMUSG00000028931.11	5	3	1.168	1.999	0.758898	0.550957	0.914393	0.906742	2.90476e+06	4.86417e+06	1.58643e+06	3.99819e+06	3.20084e+06	5.68223e+06	3.17058e+06	1.37059e+07	4.8813e+06	2.43395e+06	3.32867e+06	1.6169e+06	4.36419e+06	2.7217e+06	5.50695e+06	3.27347e+06	2.28039e+07	4919132	1	1	1	2	1	1	1	2	1	Peak Found	Peak Found	High	Peak Found	Peak Found	High	Peak Found	High	Peak Found
High	Q921I1	Serotransferrin OS=Mus musculus OX=10090 GN=Tf PE=1 SV=1	22041	Trf	ENSMUSG00000032554.15	2604	52	1.17	0.975	0.989787	0.710775	0.994276	0.960326	7.1972e+10	5.99011e+10	6.61593e+10	8.27539e+10	8.19664e+10	7.55958e+10	8.0089e+10	5.64418e+10	6.6556e+10	5.96337e+10	42641026275	6.7178e+10	9.09783e+10	7.02066e+10	7.35365e+10	8.311e+10	9.57291e+10	6.6808e+10	77	75	77	78	78	77	77	75	78	High	High	High	High	High	High	High	High	High
Medium	Q6PAR5	GTPase-activating protein and VPS9 domain-containing protein 1 OS=Mus musculus OX=10090 GN=Gapvd1 PE=1 SV=2	66691	Gapvd1	ENSMUSG00000026867.18	2	1	1.17	2.164	0.707957	0.596425	0.887298	0.923625	835595	698367		747189		1.06984e+06	1.54177e+06	1.77246e+06		695562	482737		822985		1.03415e+06	1.59752e+06	2.90217e+06		1	1		1		1	1	1		Peak Found	Peak Found	Not Found	Peak Found	Not Found	Peak Found	Peak Found	High	Not Found
High	Q9CX56	26S proteasome non-ATPase regulatory subunit 8 OS=Mus musculus OX=10090 GN=Psmd8 PE=1 SV=2	57296	Psmd8	ENSMUSG00000030591.17	9	3	1.172	1.842	0.793015	0.563296	0.931845	0.912458	3.37468e+06	4.94899e+06	3.75545e+06	5.07542e+06	2.44014e+06	6.57966e+06	8.78628e+06	8.19018e+06	6.70139e+06	2825539	3.39119e+06	3.82914e+06	5.53507e+06	2.07956e+06	6377015	9.03929e+06	1.34868e+07	6.75267e+06	1	1	1	2	2	2	2	2	2	Peak Found	High	Peak Found	Peak Found	Peak Found	High	High	High	High
High	Q8VCS0	N-acetylmuramoyl-L-alanine amidase OS=Mus musculus OX=10090 GN=Pglyrp2 PE=1 SV=1	57757	Pglyrp2	ENSMUSG00000079563.9	30	6	1.178	1.022	0.999784	0.78588	0.999784	0.971974	3.67173e+07	3.18209e+07	4.16994e+07	5.18104e+07	4.99554e+07	4.46118e+07	4.25764e+07	3.44262e+07	4.37537e+07	3.02944e+07	2.21219e+07	42280669	5.5664e+07	4.33098e+07	4.37722e+07	4.43832e+07	5.84987e+07	4.40425e+07	4	4	3	5	5	5	5	5	5	High	Peak Found	High	High	High	High	High	High	High
High	P49182	Heparin cofactor 2 OS=Mus musculus OX=10090 GN=Serpind1 PE=1 SV=1	15160	Serpind1	ENSMUSG00000022766.12	78	12	1.179	1.016	0.999784	0.776774	0.999784	0.969468	1.36262e+08	1.34824e+08	1.44634e+08	1.52242e+08	1.77904e+08	1.58622e+08	1.4827e+08	1.26908e+08	1.40716e+08	1.13268e+08	9.43712e+07	1.46931e+08	1.65115e+08	1.52959e+08	1.54555e+08	1.53705e+08	2.15849e+08	1.41559e+08	10	12	12	11	12	11	12	10	12	High	High	High	High	High	High	High	High	High
High	P12382	ATP-dependent 6-phosphofructokinase, liver type OS=Mus musculus OX=10090 GN=Pfkl PE=1 SV=4	18641	Pfkl	ENSMUSG00000020277.10	14	2	1.179	1.482	0.873677	0.877072	0.958687	0.972263	4.44186e+06	5.07416e+06	2.69416e+06	5.31871e+06	5.82445e+06	5.84103e+06	6.82381e+06	7.62934e+06	6.76634e+06	3.69623e+06	3.50425e+06	2.73904e+06	5.86831e+06	4.99382e+06	5.68619e+06	7.15673e+06	12566709	6.81899e+06	3	3	2	3	3	3	3	3	3	High	Peak Found	Peak Found	High	Peak Found	High	High	High	High
High	Q99JY9	Actin-related protein 3 OS=Mus musculus OX=10090 GN=Actr3 PE=1 SV=3	74117	Actr3	ENSMUSG00000026341.16	13	4	1.18	1.223	0.998442	0.914052	0.999784	0.980755	1.42434e+07	1.38382e+07	1.59108e+07	2.02996e+07	1.18745e+07	2.65441e+07	2.80221e+07	2.41494e+07	1.49985e+07	1.15384e+07	9.86271e+06	1.6167e+07	22151971	1.00749e+07	2.58728e+07	2.90291e+07	40551500	14995272	4	3	3	3	4	4	4	3	4	High	High	High	High	High	High	High	High	High
High	Q9R0E2	Procollagen-lysine,2-oxoglutarate 5-dioxygenase 1 OS=Mus musculus OX=10090 GN=Plod1 PE=1 SV=1	18822	Plod1	ENSMUSG00000019055.15	16	4	1.186	1.195	0.927165	0.812065	0.967951	0.972114	8.48666e+06	3.85538e+06	2.35032e+06	7.63296e+06	9.74747e+06	8.03937e+06	8.71482e+06	8.16506e+06	6.79418e+06	6895975	2.79653e+06	2380491	8.1974e+06	8.28546e+06	7.8878e+06	9.16069e+06	13975330	6.83094e+06	2	2	1	2	3	3	2	3	2	High	High	Peak Found	High	High	High	High	High	Peak Found
High	P42932	T-complex protein 1 subunit theta OS=Mus musculus OX=10090 GN=Cct8 PE=1 SV=3	12469	Cct8	ENSMUSG00000025613.13	38	8	1.194	1.855	0.98167	0.323488	0.989863	0.796927	2.0536e+07	1.72195e+07	2.8642e+07	2.74294e+07	1.05537e+07	3.41819e+07	3.9014e+07	2.75269e+07	3.46105e+07	1.70911e+07	1.20784e+07	2.90985e+07	2.98096e+07	9.05896e+06	3.31959e+07	4.0347e+07	4.64342e+07	34747738	6	5	6	7	6	8	8	6	8	High	High	High	High	High	High	High	High	High
High	P40124	Adenylyl cyclase-associated protein 1 OS=Mus musculus OX=10090 GN=Cap1 PE=1 SV=4	12331	Cap1	ENSMUSG00000028656.14	122	14	1.195	1.037	0.980798	0.810132	0.989734	0.972114	6.65117e+07	1.20392e+08	1.16736e+08	1.47031e+08	8.08651e+07	1.34295e+08	1.33571e+08	1.0348e+08	9.22358e+07	5.54023e+07	8.49839e+07	1.18728e+08	161196901	6.88676e+07	1.29538e+08	1.37087e+08	1.74386e+08	9.26815e+07	13	13	13	13	12	13	13	13	13	High	High	High	High	High	High	High	High	High
Medium	Q64338	Calcium/calmodulin-dependent 3',5'-cyclic nucleotide phosphodiesterase 1C OS=Mus musculus OX=10090 GN=Pde1c PE=1 SV=2	18575	Pde1c	ENSMUSG00000004347.16	4	1	1.196	0.979	0.979658	0.717167	0.989734	0.960326	2.39137e+08	1.96911e+08	2.12612e+08	2.85946e+08	2.67713e+08	1.77659e+08	4.3572e+08	1.54178e+08	2.08061e+08	200307392	133320392	216103312	322485952	236374480	174158592	466128160	244929072	209612832	1	1	1	1	1	1	1	1	1	Peak Found	Peak Found	Peak Found	High	Peak Found	Peak Found	High	High	Peak Found
High	Q8BJU2	Tetraspanin-9 OS=Mus musculus OX=10090 GN=Tspan9 PE=1 SV=1	109246	Tspan9	ENSMUSG00000030352.14	11	2	1.201	1.232	0.973203	0.920194	0.987198	0.981656	1.62506e+07	1.49888e+07	1.33865e+07	2.14574e+07	1.48576e+07	1.44584e+07	1.9983e+07	1.22636e+07	1.62552e+07	13382398	1.0534e+07	13634361	23678612	1.24953e+07	1.40095e+07	20851143	20359231	1.63787e+07	2	2	2	2	2	2	2	2	2	High	High	Peak Found	High	High	High	High	High	High
High	P62334	26S proteasome regulatory subunit 10B OS=Mus musculus OX=10090 GN=Psmc6 PE=1 SV=1	67089	Psmc6	ENSMUSG00000021832.7	18	7	1.204	1.983	0.980384	0.272623	0.989734	0.737837	8.52342e+06	8.50127e+06	4.12567e+06	1.107e+07	7.88056e+06	1.35211e+07	2.01909e+07	1.94514e+07	1.39018e+07	7.13898e+06	6.12203e+06	4.18476e+06	1.21662e+07	6.79815e+06	1.30692e+07	2.08683e+07	3.37019e+07	1.39623e+07	6	5	3	6	6	6	6	6	6	Peak Found	High	Peak Found	High	Peak Found	High	High	High	High
Medium	Q05722	Collagen alpha-1(IX) chain OS=Mus musculus OX=10090 GN=Col9a1 PE=2 SV=2	12839	Col9a1		1	1	1.213	0.646	0.98744	0.16402	0.993419	0.575159	1.54848e+07	6.80999e+06	6.88309e+06	1.46187e+07	8.26207e+06	9.6214e+06	7.93676e+06	2.71784e+06	1.00047e+07	12926950	5044345	6978737	16020795	7039687	9484720	8271446	4.75994e+06	10079993	1	1	1	1	1	1	1	1	1	Peak Found	Peak Found	Peak Found	Peak Found	Peak Found	Peak Found	Peak Found	High	Peak Found
High	P55065	Phospholipid transfer protein OS=Mus musculus OX=10090 GN=Pltp PE=1 SV=1	18830	Pltp	ENSMUSG00000017754.13	78	12	1.213	0.989	0.959368	0.733819	0.982281	0.96401	1.78104e+08	2.09656e+08	1.65953e+08	2.07119e+08	2.15206e+08	1.78471e+08	1.82471e+08	1.25847e+08	1.72534e+08	1.47237e+08	1.49825e+08	1.68914e+08	2.26533e+08	1.84807e+08	1.74234e+08	1.88836e+08	2.10754e+08	1.73063e+08	12	11	12	12	12	12	12	11	11	High	High	High	High	High	High	High	High	High
High	Q08761	Vitamin K-dependent protein S OS=Mus musculus OX=10090 GN=Pros1 PE=2 SV=1	19128	Pros1	ENSMUSG00000022912.8	38	9	1.216	1.511	0.956399	0.579456	0.980404	0.923625	3.21255e+08	2.88873e+08	3.36997e+08	3.67871e+08	4.01948e+08	3.82256e+08	4.51404e+08	2.96855e+08	3.84311e+08	2.77231e+08	1.98875e+08	3.41836e+08	4.09265e+08	3.49271e+08	3.61046e+08	4.68431e+08	515339763	3.87019e+08	6	6	8	7	8	8	7	7	7	High	High	High	High	High	High	High	High	High
High	P05367	Serum amyloid A-2 protein OS=Mus musculus OX=10090 GN=Saa2 PE=1 SV=1	20209	Saa2	ENSMUSG00000057465.5	7	2	1.22	5.813	0.796407	0.00200192	0.93195	0.0165344		1.42686e+06	3.66979e+06		4.35619e+06		1.40829e+07	1.3823e+07	1.53615e+07		977447	3.72442e+06		3.76175e+06		1.46463e+07	2.33983e+07	1.54854e+07		1	2		2		2	2	2	Not Found	Peak Found	Peak Found	Not Found	Peak Found	Not Found	High	High	High
High	P01728	Ig lambda-2 chain V region OS=Mus musculus OX=10090 PE=3 SV=1	110612	Iglv2	ENSMUSG00000076940.3	29	1	1.226	0.638	0.943925	0.205344	0.975703	0.638078	4.02399e+07	9.02513e+07	1.07323e+08	4.80532e+07	6.20944e+07	2.17711e+08	4.2865e+07	6.84325e+07	4.78989e+07	32956000	66044966	108699739	5.30748e+07	52339792	2.12623e+08	4.51681e+07	118006771	4.82704e+07	2	1	1	2	1	2	2	1	2	High	High	High	High	High	High	High	High	High
High	P32261	Antithrombin-III OS=Mus musculus OX=10090 GN=Serpinc1 PE=1 SV=1	11905	Serpinc1	ENSMUSG00000026715.12	309	20	1.23	1.067	0.939398	0.856878	0.975703	0.972114	1.87124e+09	1.33536e+09	1.53091e+09	2.08107e+09	2.23178e+09	2.08498e+09	2.0503e+09	1.50675e+09	1.78169e+09	1.54844e+09	941889358	1.55688e+09	2.27183e+09	1.9013e+09	2.02862e+09	2.13182e+09	2.53769e+09	1.79321e+09	24	24	24	24	24	24	24	25	24	High	High	High	High	High	High	High	High	High
High	Q922D8	C-1-tetrahydrofolate synthase, cytoplasmic OS=Mus musculus OX=10090 GN=Mthfd1 PE=1 SV=4	108156	Mthfd1	ENSMUSG00000021048.7	10	5	1.235	1.414	0.969671	0.814086	0.985993	0.972114	3.33112e+06	1.01995e+07	1.19676e+07	5.84577e+06	4.45039e+06	5.19278e+06	6.7042e+06	1.19598e+07	5.1936e+06	2.72439e+06	7204319	1.2137e+07	6.46849e+06	3.74022e+06	5053226	7.06199e+06	2.07922e+07	5233612	2	3	3	2	2	2	2	3	2	Peak Found	Peak Found	High	High	Peak Found	High	High	High	High
High	Q9WVJ3	Carboxypeptidase Q OS=Mus musculus OX=10090 GN=Cpq PE=1 SV=1	54381	Cpq; Pgcp	ENSMUSG00000039007.9	35	7	1.241	1.116	0.926653	0.932783	0.967951	0.982089	2.99639e+07	3.12499e+07	2.45951e+07	3.79751e+07	4.90129e+07	3.32934e+07	3.1779e+07	6.60066e+07	3.06842e+07	2.49381e+07	2.16351e+07	2.49273e+07	4.09369e+07	4.22281e+07	32448953	3.30844e+07	112956098	3.08889e+07	5	3	4	5	5	5	5	3	5	High	High	High	High	High	High	High	High	High
High	P70274	Selenoprotein P OS=Mus musculus OX=10090 GN=Selenop PE=1 SV=3	20363	Sepp1; Selenop	ENSMUSG00000064373.11	44	7	1.243	0.939	0.925381	0.652839	0.967951	0.948062	1.07315e+08	8.10161e+07	1.06001e+08	1.34476e+08	1.49426e+08	1.05446e+08	1.09648e+08	7.40289e+07	9.68581e+07	8.75997e+07	5.74489e+07	1.07674e+08	1.45593e+08	1.27061e+08	1.03118e+08	1.14756e+08	1.25522e+08	9.70474e+07	7	6	7	7	7	6	6	7	7	High	High	High	High	High	High	High	High	High
High	Q8VDM4	26S proteasome non-ATPase regulatory subunit 2 OS=Mus musculus OX=10090 GN=Psmd2 PE=1 SV=1	21762	Psmd2	ENSMUSG00000006998.15	41	9	1.243	1.614	0.925478	0.487579	0.967951	0.878387	1.98754e+07	2.28049e+07	1.98054e+07	2.73926e+07	1.93059e+07	2.67459e+07	2.92863e+07	4.22194e+07	3.04117e+07	1.62452e+07	1.62587e+07	2.00884e+07	2.9648e+07	1.64711e+07	2.62238e+07	3.0536e+07	7.20646e+07	3.05664e+07	7	8	7	8	7	7	8	8	7	High	High	High	High	High	High	High	High	High
High	P97298	Pigment epithelium-derived factor OS=Mus musculus OX=10090 GN=Serpinf1 PE=1 SV=2	20317	Serpinf1	ENSMUSG00000000753.15	21	3	1.245	1.113	0.923205	0.865453	0.967951	0.972114	1.52582e+07	1.22161e+07	1.18985e+07	1.48636e+07	1.65012e+07	1.5287e+07	1.70742e+07	1.28392e+07	1.39568e+07	1.25697e+07	8.56997e+06	1.21155e+07	1.61787e+07	1.39358e+07	1.47853e+07	1.74668e+07	21408815	1.39892e+07	3	3	3	3	3	3	3	3	3	High	High	High	High	High	High	High	High	High
High	Q61247	Alpha-2-antiplasmin OS=Mus musculus OX=10090 GN=Serpinf2 PE=1 SV=1	18816	Serpinf2	ENSMUSG00000038224.12	156	16	1.246	1.021	0.921134	0.785639	0.967951	0.971974	6.42278e+08	6.57107e+08	7.6511e+08	6.52933e+08	7.72776e+08	6.8877e+08	6.5189e+08	5.45416e+08	5.82655e+08	5.35381e+08	4.69286e+08	7.77889e+08	7.14316e+08	663391815	6.73774e+08	6.76836e+08	927631800	5.85696e+08	17	18	17	18	17	17	17	18	17	High	High	High	High	High	High	High	High	High
High	P60843	Eukaryotic initiation factor 4A-I OS=Mus musculus OX=10090 GN=Eif4a1 PE=1 SV=1	13681	Eif4a1	ENSMUSG00000059796.16	3	2	1.248	1.331	0.835783	0.86798	0.95099	0.972114	1.97433e+06	3.85966e+06	7.27706e+06	3.67255e+06	5.93746e+06	2.82607e+06	5.92816e+06	3.28447e+06	1.79203e+06	1.62984e+06	2723333	7.39342e+06	3.99177e+06	5026891	2.7458e+06	6.11484e+06	5.45572e+06	1.8065e+06	2	2	2	2	2	1	2	1	1	Peak Found	Peak Found	High	Peak Found	Peak Found	Peak Found	High	High	Peak Found
High	Q61129	Complement factor I OS=Mus musculus OX=10090 GN=Cfi PE=1 SV=3	12630	Cfi	ENSMUSG00000058952.12	259	21	1.25	1.055	0.916893	0.838277	0.967951	0.972114	2.59169e+09	2.09212e+09	2.27936e+09	3.01366e+09	2.60557e+09	2.79337e+09	2.57094e+09	1.74195e+09	2.51982e+09	2.16254e+09	1.47785e+09	2.32003e+09	3.23913e+09	2.25604e+09	2.73915e+09	2.67014e+09	2.97881e+09	2.53662e+09	28	27	27	27	27	27	28	28	28	High	High	High	High	High	High	High	High	High
High	P14430	H-2 class I histocompatibility antigen, Q8 alpha chain OS=Mus musculus OX=10090 GN=H2-Q8 PE=3 SV=1	15019	H2-Q8		74	1	1.252	1.391	0.914692	0.704259	0.967951	0.960326	1.41102e+07	1.40656e+07	3.03167e+07	2.73386e+07	2.00748e+07	1.81522e+07	2.13174e+07	2.35721e+07	2.14175e+07	1.15736e+07	10060435	30746994	29930294	1.70806e+07	17574233	2.19776e+07	39866925	2.13715e+07	2	2	2	2	2	2	2	2	2	High	Peak Found	Peak Found	High	High	High	High	Peak Found	High
High	P08226	Apolipoprotein E OS=Mus musculus OX=10090 GN=Apoe PE=1 SV=2	11816	Apoe	ENSMUSG00000002985.16	257	14	1.253	1.037	0.913484	0.810817	0.967951	0.972114	1.45321e+09	1.24868e+09	1.54961e+09	1.66488e+09	1.89736e+09	1.6104e+09	1.33611e+09	1.27805e+09	1.66689e+09	1.22397e+09	8.78793e+08	1.57344e+09	1.83428e+09	1.62841e+09	1.55527e+09	1.38666e+09	2.17269e+09	1678182693	23	23	24	24	25	25	25	23	24	High	High	High	High	High	High	High	High	High
High	P06801	NADP-dependent malic enzyme OS=Mus musculus OX=10090 GN=Me1 PE=1 SV=2	17436	Me1	ENSMUSG00000032418.15	24	4	1.254	1.007	0.912171	0.763228	0.967951	0.967481	1.46923e+07	4.33747e+06	2.83115e+07	1.3902e+07	1.57674e+07	2.58381e+07	4.40773e+07	2.70124e+07	9.51612e+06	1.21125e+07	3.13984e+06	2.86892e+07	1.52557e+07	1.33899e+07	2.54657e+07	4.6114e+07	4.64501e+07	9.58963e+06	4	3	4	3	3	4	4	4	3	High	High	High	High	High	High	High	High	High
High	P29621	Serine protease inhibitor A3C OS=Mus musculus OX=10090 GN=Serpina3c PE=2 SV=1	16625	Serpina3c	ENSMUSG00000066361.3	121	1	1.254	1.854	0.912298	0.324012	0.967951	0.796927	1.70764e+07	2.07552e+07	2.64145e+07	2.30571e+07	2.61705e+07	2.60318e+07	3.11315e+07	8.80672e+07	3.84742e+07	14183398	14394356	26963882	25438894	22011184	25157358	32306146	144228624	38753644	1	1	1	1	1	1	1	1	1	Peak Found	Peak Found	Peak Found	High	High	Peak Found	High	Peak Found	Peak Found
High	G5E869	Zinc finger protein 142 OS=Mus musculus OX=10090 GN=Znf142 PE=2 SV=1	77264	Zfp142	ENSMUSG00000026135.17	6	2	1.255	1.492	0.87167	0.923852	0.957953	0.981822	2.75232e+06	1.75212e+06	2.9283e+06	9.26526e+06	5.49115e+06	4.4472e+06	6.00793e+06	7.29878e+06	5.09634e+06	2.32263e+06	1242669	2.97257e+06	10175638	4.69309e+06	4.35334e+06	6.21015e+06	12301239	5.11004e+06	1	1	1	2	2	2	2	2	2	High	Peak Found	Peak Found	Peak Found	Peak Found	Peak Found	High	High	High
High	Q8BG32	26S proteasome non-ATPase regulatory subunit 11 OS=Mus musculus OX=10090 GN=Psmd11 PE=1 SV=3	69077	Psmd11	ENSMUSG00000017428.16	47	12	1.26	1.82	0.905984	0.343406	0.967951	0.819939	8.0717e+07	7.1433e+07	7.02075e+07	8.39799e+07	7.70618e+07	8.48065e+07	1.23626e+08	9.21865e+07	9.82618e+07	6.60563e+07	5.04299e+07	7.14683e+07	9.2515e+07	64975261	82462873	1.28832e+08	154455430	98706809	10	10	10	11	10	12	12	12	12	High	High	High	High	High	High	High	High	High
High	P62852	40S ribosomal protein S25 OS=Mus musculus OX=10090 GN=Rps25 PE=1 SV=1	75617	Rps25	ENSMUSG00000009927.9	9	3	1.26	1.82	0.906308	0.343562	0.967951	0.819939	1.99025e+07	4.20194e+07	2.64096e+07	4.85499e+07	2.52098e+07	4.49937e+07	2.85444e+07	1.35369e+08	5.16171e+07	1.59132e+07	2.97158e+07	2.67822e+07	5.32832e+07	21219101	4.3825e+07	29272452	229329940	5.15186e+07	2	3	3	3	2	3	2	3	3	Peak Found	High	Peak Found	High	Peak Found	High	Peak Found	High	High
High	P22599	Alpha-1-antitrypsin 1-2 OS=Mus musculus OX=10090 GN=Serpina1b PE=1 SV=2	20701	Serpina1b	ENSMUSG00000071178.11	483	5	1.263	1.048	0.902605	0.827964	0.967951	0.972114	5.6823e+08	5.14475e+08	6.44009e+08	6.79696e+08	9.584e+08	6.78378e+08	8.04283e+08	5.41258e+08	6.09399e+08	4.9004e+08	3.54759e+08	6.53352e+08	7.60247e+08	8.24746e+08	6.36335e+08	826027191	9.25682e+08	6.1303e+08	6	6	6	6	6	6	6	6	6	High	High	High	High	High	High	High	High	High
High	Q9JLJ2	4-trimethylaminobutyraldehyde dehydrogenase OS=Mus musculus OX=10090 GN=Aldh9a1 PE=1 SV=1	56752	Aldh9a1		8	2	1.263	1.246	0.882759	0.859815	0.961628	0.972114	3.93091e+06	3.57408e+06	7.15246e+06	7.38833e+06	4.8022e+06	4.55284e+06	4.26957e+06	7.57917e+06	7.44404e+06	3300674	2.52134e+06	7276852	8266533	4.01945e+06	4294783	4.29426e+06	12414672	7.45208e+06	1	1	2	2	1	1	1	2	2	High	Peak Found	High	Peak Found	High	High	High	High	High
High	O88685	26S proteasome regulatory subunit 6A OS=Mus musculus OX=10090 GN=Psmc3 PE=1 SV=2	19182	Psmc3	ENSMUSG00000002102.15	19	6	1.271	1.792	0.893816	0.360165	0.966543	0.838088	1.161e+07	1.40219e+07	4.55591e+06	1.52008e+07	8.00849e+06	1.55761e+07	2.16806e+07	2.19875e+07	1.11681e+07	9.48775e+06	1.01414e+07	4622865	1.67543e+07	6.79773e+06	1.52249e+07	2.25113e+07	36946182	1.12545e+07	5	5	1	4	3	5	5	5	4	High	High	Peak Found	High	High	Peak Found	High	High	High
High	A2AQ07	Tubulin beta-1 chain OS=Mus musculus OX=10090 GN=Tubb1 PE=1 SV=1	545486	Tubb1	ENSMUSG00000016255.5	138	16	1.272	1.472	0.89298	0.617573	0.966425	0.935801	1.10335e+08	2.83912e+08	1.97761e+08	2.77664e+08	2.02145e+08	2.32203e+08	2.13634e+08	5.3381e+08	2.29355e+08	9.26032e+07	2.01256e+08	2.0191e+08	3.04583e+08	1.72422e+08	2.24863e+08	220235210	896890808	2.30621e+08	15	17	15	15	16	16	16	18	16	High	High	High	High	High	High	High	High	High
High	P52480	Pyruvate kinase PKM OS=Mus musculus OX=10090 GN=Pkm PE=1 SV=4	18746	Pkm	ENSMUSG00000032294.17	205	23	1.273	1.205	0.891629	0.939173	0.966425	0.982565	3.81402e+08	4.16796e+08	4.48082e+08	6.39553e+08	4.80988e+08	5.18806e+08	6.03766e+08	5.1878e+08	4.41366e+08	3.2091e+08	2.93152e+08	4.55362e+08	701529387	4.10122e+08	5.01782e+08	6.2569e+08	8.77594e+08	4.44019e+08	24	24	24	25	25	25	25	24	24	High	High	High	High	High	High	High	High	High
High	O88783	Coagulation factor V OS=Mus musculus OX=10090 GN=F5 PE=1 SV=1	14067	F5	ENSMUSG00000026579.8	297	42	1.282	1.139	0.881599	0.966216	0.961628	0.985568	1.59583e+10	1.58083e+10	1.33935e+10	7.73088e+09	1.43305e+10	7.52654e+09	9.45437e+09	6.45673e+09	9.57383e+09	1.37715e+10	1.08998e+10	1.35841e+10	8664503797	1.22872e+10	7.0745e+09	9.67059e+09	10919584663	9.62228e+09	41	40	39	41	38	42	41	39	40	High	High	High	High	High	High	High	High	High
High	P80316	T-complex protein 1 subunit epsilon OS=Mus musculus OX=10090 GN=Cct5 PE=1 SV=1	12465	Cct5	ENSMUSG00000022234.14	31	12	1.291	1.586	0.871545	0.511137	0.957953	0.887031	5.17305e+07	5.37537e+07	6.0982e+07	5.3893e+07	3.34023e+07	5.27687e+07	6.31439e+07	6.70509e+07	6.38331e+07	4.33533e+07	3.70629e+07	6.21763e+07	5.87186e+07	2.85703e+07	5.13997e+07	6.54247e+07	1.12612e+08	6.43253e+07	7	6	10	8	7	8	11	11	10	High	High	High	High	Peak Found	High	High	High	High
High	Q9D6F9	Tubulin beta-4A chain OS=Mus musculus OX=10090 GN=Tubb4a PE=1 SV=3	22153	Tubb4a	ENSMUSG00000062591.5	102	1	1.292	1.366	0.951856	0.967087	0.977729	0.985568	2.00822e+06	6.44776e+06	7.73795e+06	9.99453e+06	5.87157e+06	6.60764e+06	6.45096e+06	1.05717e+07	5.89711e+06	1.73437e+06	4731192	8.00174e+06	10800495	5.06788e+06	6526553	6.55473e+06	17925064	5.94229e+06	1	1	1	1	1	1	1	1	1	Peak Found	High	Peak Found	Peak Found	Peak Found	Peak Found	Peak Found	Peak Found	Peak Found
High	Q61704	Inter-alpha-trypsin inhibitor heavy chain H3 OS=Mus musculus OX=10090 GN=Itih3 PE=1 SV=3	16426	Itih3	ENSMUSG00000006522.15	218	22	1.293	1.777	0.869936	0.369863	0.957953	0.838468	3.70976e+08	3.55674e+08	7.48776e+08	4.86088e+08	5.61002e+08	5.31206e+08	8.02891e+08	6.17723e+08	9.33414e+08	3.06344e+08	2.49214e+08	7.60864e+08	5.28871e+08	4.80478e+08	5.19615e+08	8.30707e+08	1.03523e+09	9.36252e+08	22	20	24	23	24	22	23	24	25	High	High	High	High	High	High	High	High	High
High	Q04447	Creatine kinase B-type OS=Mus musculus OX=10090 GN=Ckb PE=1 SV=1	12709	Ckb	ENSMUSG00000001270.8	2	1	1.3	2.82	0.88411	0.175537	0.962312	0.600498	7.11731e+06		969520	4.79121e+06	2.43306e+06	4.18602e+06	5.7112e+06	9.61036e+06	8.95227e+06	5956328		985396	5161854	2.09397e+06	4078031	5.91156e+06	16095600	9026172	1		1	1	1	1	1	1	1	Peak Found	Not Found	Peak Found	High	Peak Found	High	Peak Found	Peak Found	Peak Found
High	P70375	Coagulation factor VII OS=Mus musculus OX=10090 GN=F7 PE=1 SV=1	14068	F7	ENSMUSG00000031443.7	5	2	1.304	1.29	0.986211	0.880029	0.992935	0.972478	4.14855e+06	3.95272e+06	4.21505e+06	5.41089e+06	5.97076e+06	5.88656e+06	6.67094e+06	5.08549e+06	5.28705e+06	3.53401e+06	2742395	4.27285e+06	5.95303e+06	5175992	5.67312e+06	6.97658e+06	9.05433e+06	5.3285e+06	2	1	2	2	2	2	2	2	2	Peak Found	Peak Found	Peak Found	High	Peak Found	High	High	High	High
High	Q6ZPJ3	(E3-independent) E2 ubiquitin-conjugating enzyme UBE2O OS=Mus musculus OX=10090 GN=Ube2o PE=1 SV=3	217342	Ube2o	ENSMUSG00000020802.8	5	4	1.305	1.164	0.871616	0.650005	0.957953	0.948062		3.49125e+06	2.37505e+06	3.17195e+06	2.89405e+06	4.4714e+06	3.16119e+06	5.35015e+06	2.75876e+06		2.50445e+06	2.40834e+06	3.51933e+06	2.43735e+06	4.30288e+06	3.22414e+06	8.99749e+06	2.74804e+06		2	2	2	2	2	2	2	2	Not Found	Peak Found	Peak Found	Peak Found	Peak Found	Peak Found	High	High	Peak Found
High	P14131	40S ribosomal protein S16 OS=Mus musculus OX=10090 GN=Rps16 PE=1 SV=4	100039355; 20055	Rps16-ps2; Rps16	ENSMUSG00000037563.15	7	2	1.309	1.746	0.930048	0.683189	0.970199	0.955127	2.24853e+06	7.15484e+06	4.25155e+06	5.69512e+06	4.3821e+06	3.39263e+06	3.1459e+06	2.18475e+07	5.03674e+06	1.90172e+06	5.24128e+06	4.33339e+06	6223348	3.77446e+06	3.34719e+06	3.25293e+06	37820310	5.0748e+06	2	2	2	2	2	2	2	2	2	Peak Found	High	High	High	Peak Found	High	Peak Found	High	High
High	Q9CQV8	14-3-3 protein beta/alpha OS=Mus musculus OX=10090 GN=Ywhab PE=1 SV=3	54401	Ywhab	ENSMUSG00000018326.9	35	4	1.311	0.977	0.876789	0.406262	0.959846	0.84578			1.18586e+06	4.69368e+06	2.81446e+06	4.50638e+06	2.12668e+06	3.33158e+06	1.72536e+06			1.21155e+06	5.17502e+06	2.3683e+06	4.29169e+06	2.17138e+06	5.50068e+06	1.73396e+06			2	3	3	3	2	3	3	Not Found	Not Found	High	High	High	High	High	Peak Found	High
High	Q01339	Beta-2-glycoprotein 1 OS=Mus musculus OX=10090 GN=Apoh PE=1 SV=1	11818	Apoh	ENSMUSG00000000049.11	260	14	1.315	1.045	0.846696	0.823197	0.953572	0.972114	1.5955e+09	2.85999e+09	1.92251e+09	2.23532e+09	2.34655e+09	2.17666e+09	2.03472e+09	1.64324e+09	1.77137e+09	1.32798e+09	2.01873e+09	1.95386e+09	2.46235e+09	2.00725e+09	2.11517e+09	2.11528e+09	2.78276e+09	1.78218e+09	17	16	17	17	17	17	17	17	17	High	High	High	High	High	High	High	High	High
Medium	Q8BZM1	Glomulin OS=Mus musculus OX=10090 GN=Glmn PE=1 SV=1	170823	Glmn	ENSMUSG00000029276.13	7	1	1.316	0.964	0.845233	0.693604	0.953572	0.958055	3.84867e+08	3.26467e+08	3.34603e+08	5.06443e+08	4.76464e+08	2.822e+08	4.67121e+08	2.17037e+08	3.22559e+08	3.26414e+08	228124660	340322872	562473133	414030696	277026892	486826105	355388216	325119720	1	1	1	1	1	1	1	1	1	High	High	Peak Found	High	High	High	Peak Found	Peak Found	High
High	Q64726	Zinc-alpha-2-glycoprotein OS=Mus musculus OX=10090 GN=Azgp1 PE=1 SV=2	12007	Azgp1	ENSMUSG00000037053.6	81	10	1.319	1.002	0.842321	0.75551	0.951099	0.967481	1.33369e+08	1.38971e+08	1.53217e+08	1.86034e+08	2.0164e+08	1.58641e+08	1.39022e+08	1.27566e+08	1.31337e+08	110512250	9.8557e+07	1.55413e+08	2.02409e+08	1.72546e+08	1.54729e+08	144157631	216012395	132093743	9	10	9	9	9	9	9	9	9	High	High	High	High	High	High	High	High	High
High	P68134	Actin, alpha skeletal muscle OS=Mus musculus OX=10090 GN=Acta1 PE=1 SV=1	11459	Acta1	ENSMUSG00000031972.5	265	3	1.319	1.135	0.842289	0.961428	0.951099	0.985568	1.48574e+08	1.88065e+08	1.96513e+08	2.64682e+08	1.91103e+08	2.26967e+08	1.54722e+08	3.18461e+08	1.89185e+08	1.19156e+08	1.33502e+08	199076608	2.82751e+08	1.65187e+08	2.23831e+08	162081149	547382125	1.89489e+08	4	3	2	5	5	4	4	3	5	High	High	High	High	High	High	High	High	High
High	P01902	H-2 class I histocompatibility antigen, K-D alpha chain OS=Mus musculus OX=10090 GN=H2-K1 PE=1 SV=1	14972; 101056305	H2-K1; LOC101056305		13	2	1.319	1.189	0.901622	0.699154	0.967951	0.960326	3.03522e+06	1.34795e+06	3.19594e+06	3.23338e+06	4.21398e+06	3.91051e+06	3.27319e+06		3.70212e+06	2.55648e+06	959408	3241290	3537480	3.64283e+06	3.83467e+06	3.39949e+06		3.73011e+06	1	1	1	1	1	1	1		1	High	Peak Found	High	High	Peak Found	Peak Found	High	High	Peak Found
High	Q00897	Alpha-1-antitrypsin 1-4 OS=Mus musculus OX=10090 GN=Serpina1d PE=1 SV=1	20703	Serpina1d	ENSMUSG00000071177.4	540	9	1.325	1.046	0.835452	0.824617	0.95099	0.972114	4.82713e+09	3.52218e+09	5.07234e+09	5.88421e+09	6.62374e+09	5.92158e+09	5.02993e+09	4.33845e+09	4.47943e+09	3.97054e+09	2.49943e+09	5.1476e+09	6.4006e+09	5.69939e+09	5.80458e+09	5.24172e+09	7.38121e+09	4.49876e+09	34	33	36	38	38	37	38	36	37	High	High	High	High	High	High	High	High	High
Medium	P33434	72 kDa type IV collagenase OS=Mus musculus OX=10090 GN=Mmp2 PE=1 SV=1	17390	Mmp2	ENSMUSG00000031740.8	2	1	1.328	2.74	0.858184	0.363954	0.956481	0.838468		401329			533070		1.17316e+06	1.0308e+06			286416			460526		1.23231e+06	1.7749e+06			1			1		1	1		Not Found	Peak Found	Not Found	Not Found	High	Not Found	High	Peak Found	Not Found
High	Q80UG2	Plexin-A4 OS=Mus musculus OX=10090 GN=Plxna4 PE=1 SV=3	243743	Plxna4	ENSMUSG00000029765.12	2	2	1.329	1.505	0.854586	0.899146	0.956481	0.977411			704529	1.60551e+06	936247	758630	1.17804e+06	1.06019e+06	679511			735013	1.72597e+06	807145	743098	1.19043e+06	1.76623e+06	684797			1	1	1	1	1	1	1	Not Found	Not Found	Peak Found	High	Peak Found	Peak Found	Peak Found	Peak Found	Peak Found
High	P49945	Ferritin light chain 2 OS=Mus musculus OX=10090 GN=Ftl2 PE=3 SV=2	14337	Ftl2; Ftl2-ps		2	1	1.336	1.462	0.924631	0.796367	0.967951	0.972114	3.02826e+06	8.52103e+06	1.23762e+07	2.60359e+06	4.89894e+06	2.63267e+06	6.95505e+06	8.22573e+06	4.83879e+06	2.49498e+06	5.98518e+06	12624291	2.88438e+06	4.10573e+06	2.5453e+06	7.26483e+06	13557052	4.8741e+06	2	2	2	1	2	1	2	2	2	Peak Found	Peak Found	High	Peak Found	Peak Found	Peak Found	High	Peak Found	Peak Found
High	Q00898	Alpha-1-antitrypsin 1-5 OS=Mus musculus OX=10090 GN=Serpina1e PE=1 SV=1	20704	Serpina1e	ENSMUSG00000072849.10	328	8	1.337	0.924	0.822822	0.629024	0.941887	0.942855	2.53407e+08	2.88791e+08	6.73018e+08	4.32914e+08	7.45659e+08	4.73918e+08	2.87041e+08	3.43405e+08	4.02661e+08	2.12829e+08	2.03002e+08	6.84578e+08	4.69632e+08	6.46911e+08	4.62572e+08	2.98666e+08	5.92004e+08	4.05712e+08	11	10	11	10	11	11	11	10	11	High	High	High	High	High	High	High	High	High
High	Q9D8N0	Elongation factor 1-gamma OS=Mus musculus OX=10090 GN=Eef1g PE=1 SV=3	67160	Eef1g	ENSMUSG00000071644.10	8	3	1.339	1.003	0.939781	0.50883	0.975703	0.885325	883719	2.7985e+06	4.63794e+06	5.2237e+06	3.09849e+06	5.38418e+06	2.92721e+06	4.68229e+06	3.80649e+06	714381	1.95077e+06	4.69952e+06	5.60384e+06	2.70168e+06	5.2563e+06	3.07381e+06	8.12566e+06	3827562	1	2	2	2	2	2	2	2	2	Peak Found	Peak Found	Peak Found	High	High	High	Peak Found	High	High
High	Q8R146	Acylamino-acid-releasing enzyme OS=Mus musculus OX=10090 GN=Apeh PE=1 SV=3	235606	Apeh	ENSMUSG00000032590.14	49	12	1.339	1.807	0.820793	0.351395	0.941437	0.827757	2.41368e+10	1.8553e+10	2.04716e+10	1.46907e+10	1.81667e+10	1.76152e+10	2.18451e+10	1.38532e+10	2.07957e+10	1.90372e+10	1.34382e+10	2.07585e+10	15893612431	1.54389e+10	1.73681e+10	2.2705e+10	2.35003e+10	2.06979e+10	9	10	10	12	12	13	12	13	12	High	High	High	High	High	High	High	High	High
High	P60766	Cell division control protein 42 homolog OS=Mus musculus OX=10090 GN=Cdc42 PE=1 SV=2	12540	Cdc42	ENSMUSG00000006699.17	23	3	1.343	1.301	0.840412	0.947407	0.951099	0.983707	5.15769e+06	4.81259e+06	9.09614e+06	2.04148e+07	9.58057e+06	1.25041e+07	1.18551e+07	1.44177e+07	1.08469e+07	4.40823e+06	3.41406e+06	9.37733e+06	2.21475e+07	8260892	1.22814e+07	1.21061e+07	24167082	10930891	2	2	2	3	3	3	3	3	3	High	High	High	High	High	High	High	High	High
High	Q03734	Serine protease inhibitor A3M OS=Mus musculus OX=10090 GN=Serpina3m PE=1 SV=2	20717	Serpina3m	ENSMUSG00000079012.11	414	9	1.35	1.421	0.809911	0.670947	0.93679	0.950328	3.889e+09	2.83517e+09	3.62966e+09	5.03106e+09	5.57502e+09	4.85641e+09	4.86796e+09	3.68768e+09	4.04937e+09	3.18508e+09	2.00872e+09	3.6884e+09	5.48823e+09	4.73737e+09	4.72955e+09	5.00077e+09	6159528546	4.05405e+09	16	15	17	17	17	17	17	17	17	High	High	High	High	High	High	High	High	High
High	P06800	Receptor-type tyrosine-protein phosphatase C OS=Mus musculus OX=10090 GN=Ptprc PE=1 SV=4				1	1	1.353	0.578	0.900427	0.0774832	0.967951	0.375625			1.94434e+06	4.88897e+06	1.67307e+06	2.63032e+06	2.23956e+06	1.12349e+06	911321			2.00116e+06	5.29731e+06	1.44228e+06	2.60272e+06	2.28465e+06	1922801	918217			1	1	1	1	1	1	1	Not Found	Not Found	Peak Found	High	Peak Found	Peak Found	Peak Found	Peak Found	Peak Found
High	P07724	Serum albumin OS=Mus musculus OX=10090 GN=Alb PE=1 SV=3	11657	Alb	ENSMUSG00000029368.10	9333	62	1.353	1.006	0.806873	0.761324	0.934904	0.967481	5.28693e+11	4.61299e+11	5.13342e+11	7.09159e+11	6.9149e+11	7.19828e+11	5.91351e+11	4.48188e+11	5.45668e+11	4.40921e+11	3.24246e+11	5.2178e+11	7.795e+11	5.94226e+11	6.98311e+11	6.13185e+11	7.51915e+11	5.48509e+11	96	95	99	106	101	104	103	100	98	High	High	High	High	High	High	High	High	High
High	P33587	Vitamin K-dependent protein C OS=Mus musculus OX=10090 GN=Proc PE=1 SV=2	19123	Proc	ENSMUSG00000024386.8	9	3	1.353	1.111	0.825404	0.805814	0.943217	0.972114	4.89636e+06	7.83543e+06	9.18557e+06	1.17365e+07	8.73822e+06	1.00272e+07	1.10698e+07	9.87128e+06	8.60411e+06	4.1661e+06	5.51438e+06	9.3555e+06	1.30077e+07	7597369	9.65668e+06	1.14404e+07	1.64331e+07	8.66265e+06	2	3	3	3	2	3	3	3	3	Peak Found	Peak Found	Peak Found	High	High	High	High	Peak Found	High
High	O88342	WD repeat-containing protein 1 OS=Mus musculus OX=10090 GN=Wdr1 PE=1 SV=3	22388	Wdr1	ENSMUSG00000005103.12	32	10	1.355	1.005	0.80448	0.759593	0.933526	0.967481	2.00257e+07	2.35261e+07	2.19119e+07	3.28832e+07	2.23451e+07	2.99163e+07	2.11976e+07	2.45579e+07	2.01596e+07	1.65411e+07	16795341	2.22303e+07	35673229	1.92421e+07	2.94592e+07	2.2121e+07	4.18818e+07	2.03003e+07	7	6	6	6	5	7	6	6	6	High	High	Peak Found	High	High	High	High	High	High
High	O09172	Glutamate--cysteine ligase regulatory subunit OS=Mus musculus OX=10090 GN=Gclm PE=1 SV=1	14630	Gclm	ENSMUSG00000028124.15	5	2	1.355	1.64	0.933782	0.902742	0.971046	0.977411	932360	3.24423e+06	2.14617e+06	4.71977e+06	2.32036e+06	5.40822e+06	2.82954e+06	1.02129e+07	3.64996e+06	786074	2199817	2.18306e+06	5.22962e+06	2.03146e+06	5.28871e+06	2.97283e+06	1.64988e+07	3.67831e+06	1	1	1	2	2	2	2	2	2	Peak Found	High	Peak Found	Peak Found	Peak Found	Peak Found	High	High	Peak Found
High	O35292	Ribonuclease 2B OS=Mus musculus OX=10090 GN=Rnase2b PE=1 SV=2	54159	Ear5; Rnase2b	ENSMUSG00000059606.3	5	1	1.356	1.643	0.879993	0.905745	0.961628	0.978506		1.90863e+06	1.48027e+06	2.34535e+06	2.01091e+06	2.58185e+06	1.44886e+06	6.37701e+06	2.76098e+06		1390700	1.54448e+06	2.52113e+06	1.73349e+06	2.52853e+06	1.46403e+06	10621589	2.78246e+06		1	1	1	1	1	1	1	1	Not Found	Peak Found	High	High	Peak Found	High	High	High	Peak Found
High	P52430	Serum paraoxonase/arylesterase 1 OS=Mus musculus OX=10090 GN=Pon1 PE=1 SV=2	18979	Pon1	ENSMUSG00000002588.12	242	13	1.362	1.205	0.797818	0.938108	0.93195	0.982565	1.13781e+09	8.1524e+08	9.45731e+08	1.4421e+09	1.30552e+09	1.21818e+09	1.41005e+09	9.62682e+08	1.1607e+09	9.32913e+08	5.79195e+08	9.62814e+08	1.56762e+09	1.11495e+09	1.18887e+09	1.46708e+09	1.63349e+09	1.16544e+09	20	17	17	20	19	18	21	20	20	High	High	High	High	High	High	High	High	High
Medium	P28740	Kinesin-like protein KIF2A OS=Mus musculus OX=10090 GN=Kif2a PE=1 SV=2	16563	Kif2a	ENSMUSG00000021693.19	3	1	1.366	1.679	0.977448	0.730585	0.988606	0.963077	786074	3.56379e+06	9.57002e+06	6.00404e+06	4.42637e+06	4.86907e+06	6.03066e+06	5.31973e+06	5.98321e+06	658849	2437466	9751790	6543446	3.76754e+06	4720549	6.22608e+06	8.77641e+06	6029893	1	1	1	1	1	1	1	1	1	Peak Found	Peak Found	High	Peak Found	Peak Found	Peak Found	High	Peak Found	High
High	P80314	T-complex protein 1 subunit beta OS=Mus musculus OX=10090 GN=Cct2 PE=1 SV=4	12461	Cct2	ENSMUSG00000034024.8	27	9	1.372	1.592	0.787914	0.506149	0.929138	0.884108	2.15554e+07	2.28415e+07	1.73722e+07	3.56594e+07	2.21594e+07	3.03675e+07	3.03721e+07	4.36817e+07	3.04871e+07	1.79955e+07	1.63229e+07	1.7675e+07	3.90615e+07	1.90102e+07	2.96678e+07	3.18771e+07	7.3643e+07	3.07159e+07	7	6	6	7	5	7	6	7	7	High	High	High	High	Peak Found	High	High	High	High
High	Q91X72	Hemopexin OS=Mus musculus OX=10090 GN=Hpx PE=1 SV=2	15458	Hpx	ENSMUSG00000030895.9	853	25	1.373	1.317	0.786338	0.791402	0.928879	0.971974	9.18527e+09	8.44807e+09	1.01261e+10	1.31541e+10	1.48265e+10	1.15e+10	1.39224e+10	1.10745e+10	1.25493e+10	7.60634e+09	6.01168e+09	1.02864e+10	1.44414e+10	1.2725e+10	1.11981e+10	1.44866e+10	1.88851e+10	1.26087e+10	35	35	36	36	36	35	36	36	35	High	High	High	High	High	High	High	High	High
High	P46471	26S proteasome regulatory subunit 7 OS=Mus musculus OX=10090 GN=Psmc2 PE=1 SV=5	19181	Psmc2		28	7	1.373	1.778	0.786996	0.369381	0.928879	0.838468	2.69734e+07	1.43332e+07	2.01015e+07	4.01783e+07	2.08764e+07	2.39067e+07	5.72935e+07	4.54522e+07	3.14261e+07	2.20619e+07	1.00991e+07	2.03865e+07	43994860	1.77329e+07	2.34034e+07	6.02556e+07	7.74728e+07	3.16479e+07	5	5	5	5	4	5	5	5	5	High	High	High	High	High	High	High	High	High
High	P68373	Tubulin alpha-1C chain OS=Mus musculus OX=10090 GN=Tuba1c PE=1 SV=1	22146	Tuba1c	ENSMUSG00000043091.8	173	5	1.384	1.399	0.776022	0.694926	0.922481	0.958055	7.57385e+07	1.24858e+08	1.27818e+08	1.79057e+08	1.37976e+08	1.40392e+08	1.4094e+08	2.07066e+08	1.18367e+08	6.29576e+07	8.8632e+07	1.30043e+08	197950172	116652138	1.35779e+08	1.47273e+08	3.50128e+08	119254558	4	4	5	4	4	4	4	5	4	High	High	High	High	High	High	High	High	High
High	P61205	ADP-ribosylation factor 3 OS=Mus musculus OX=10090 GN=Arf3 PE=2 SV=2	11842	Arf3	ENSMUSG00000051853.9	35	3	1.387	1.413	0.773249	0.679798	0.920007	0.954428	3.6994e+07	6.22583e+07	6.90708e+07	7.38774e+07	5.24476e+07	6.61061e+07	7.00591e+07	7.53673e+07	5.93653e+07	3.04932e+07	4.39153e+07	70279067	8.05809e+07	4.47861e+07	6.43882e+07	7.24962e+07	1.26832e+08	59573842	7	9	10	8	6	7	9	8	7	High	Peak Found	Peak Found	High	High	High	Peak Found	High	High
High	Q61646	Haptoglobin OS=Mus musculus OX=10090 GN=Hp PE=1 SV=1	15439	Hp	ENSMUSG00000031722.10	295	17	1.389	7.158	0.770949	0.000123919	0.920007	0.00111278	1.56366e+09	1.42206e+09	1.35703e+09	2.27403e+09	2.38388e+09	9.73507e+08	1.22486e+10	7.55428e+09	9.93964e+09	1.31178e+09	1.0012e+09	1.37682e+09	2.52541e+09	2.03522e+09	9.34554e+08	1.25902e+10	12678777591	9973408635	22	21	21	26	25	20	28	26	27	High	High	High	High	High	High	High	High	High
High	P01831	Thy-1 membrane glycoprotein OS=Mus musculus OX=10090 GN=Thy1 PE=1 SV=1	21838	Thy1	ENSMUSG00000032011.5	11	2	1.391	0.65	0.769209	0.176265	0.920007	0.600498	3.70642e+06	1.06114e+07	1.02112e+07	1.53264e+07	4.80492e+06	1.24902e+07	4.39121e+06	1.0355e+07	5.09731e+06	3189016	7.39077e+06	1.03525e+07	17060161	4.09547e+06	11814238	4.48281e+06	17841476	5.12252e+06	1	2	2	2	1	2	2	2	2	High	High	High	High	High	High	High	High	High
High	Q00724	Retinol-binding protein 4 OS=Mus musculus OX=10090 GN=Rbp4 PE=1 SV=2	19662	Rbp4	ENSMUSG00000024990.12	52	7	1.392	0.721	0.767869	0.313999	0.919367	0.788937	1.15128e+08	1.0959e+08	1.21389e+08	1.70403e+08	1.84625e+08	1.30031e+08	9.39284e+07	8.37842e+07	9.79366e+07	9.4715e+07	7.84489e+07	1.23221e+08	1.88646e+08	157027648	127132995	9.86744e+07	140120711	9.86751e+07	7	6	7	7	7	7	7	7	7	High	High	High	High	High	High	High	High	High
High	P51150	Ras-related protein Rab-7a OS=Mus musculus OX=10090 GN=Rab7a PE=1 SV=2	19349	Rab7	ENSMUSG00000079477.9	18	5	1.394	1.189	0.766152	0.960714	0.918965	0.985568	7.04997e+07	7.75589e+07	7.83656e+07	1.03481e+08	9.27261e+07	1.15185e+08	5.17359e+06	9.19387e+07	9.25708e+07	59080406	5.32323e+07	79697915	1.12483e+08	7.92667e+07	1.12138e+08	5.32861e+06	1.53749e+08	9.32609e+07	3	3	4	4	4	4	2	4	4	High	Peak Found	High	High	High	High	Peak Found	High	High
High	Q61599	Rho GDP-dissociation inhibitor 2 OS=Mus musculus OX=10090 GN=Arhgdib PE=1 SV=3	11857	Arhgdib	ENSMUSG00000030220.13	9	3	1.396	1.081	0.799415	0.629275	0.93195	0.942855	4.92994e+06	2.36178e+06	5.96722e+06	1.51918e+07	7.41643e+06	1.14588e+07	6.59342e+06	5.27895e+06	4.66971e+06	4.1128e+06	1.74852e+06	6.04653e+06	16668397	6.31437e+06	1.12685e+07	6.88428e+06	9.23742e+06	4.70497e+06	2	1	2	3	3	3	2	2	2	High	Peak Found	High	High	High	High	Peak Found	High	Peak Found
High	P24270	Catalase OS=Mus musculus OX=10090 GN=Cat PE=1 SV=4	12359	Cat	ENSMUSG00000027187.10	164	24	1.399	1.974	0.761686	0.263167	0.916091	0.720077	2.35537e+08	3.03406e+08	2.73035e+08	4.49539e+08	2.84913e+08	4.29544e+08	5.0393e+08	6.8649e+08	4.76927e+08	1.97515e+08	2.13512e+08	2.77845e+08	4.93158e+08	2.45641e+08	4.19823e+08	5.24494e+08	1.16112e+09	480130576	19	20	19	21	20	21	20	22	20	High	High	High	High	High	High	High	High	High
High	Q9D8W5	26S proteasome non-ATPase regulatory subunit 12 OS=Mus musculus OX=10090 GN=Psmd12 PE=1 SV=4	66997	Psmd12	ENSMUSG00000020720.13	8	5	1.401	2.019	0.849836	0.366269	0.955526	0.838468	6.79278e+06	1.23136e+06	4.85934e+06	5.41906e+06	7.19699e+06	8.13096e+06	1.17049e+07	1.10363e+07	8.63049e+06	5.7539e+06	842172	4.98893e+06	5.91127e+06	6.18516e+06	7.91901e+06	1.20345e+07	1.84986e+07	8.6971e+06	3	1	3	2	3	3	3	3	3	Peak Found	Peak Found	Peak Found	High	Peak Found	High	Peak Found	High	High
Medium	Q61820	GTP-binding nuclear protein Ran, testis-specific isoform OS=Mus musculus OX=10090 GN=Rasl2-9 PE=2 SV=1	19428	Rasl2-9	ENSMUSG00000083649.5	2	1	1.404	1.057	0.913555	0.471191	0.967951	0.874488			1.30638e+06			1.83358e+06		1.38107e+06				1.32179e+06			1.8146e+06		2.24506e+06				1			1		1		Not Found	Not Found	High	Not Found	Not Found	High	Not Found	Peak Found	Not Found
High	O55222	Integrin-linked protein kinase OS=Mus musculus OX=10090 GN=Ilk PE=1 SV=2	16202	Ilk	ENSMUSG00000030890.16	73	12	1.408	1.424	0.753032	0.667527	0.91312	0.950161	4.49091e+07	7.64169e+07	5.39719e+07	9.7236e+07	7.01757e+07	8.20287e+07	7.85058e+07	1.08914e+08	6.70892e+07	3.78808e+07	5.41994e+07	5.49438e+07	1.07057e+08	6.01544e+07	79880016	8.14289e+07	1.84362e+08	6.75604e+07	10	10	10	10	10	10	10	10	10	High	High	High	High	High	High	High	High	High
High	P01898	H-2 class I histocompatibility antigen, Q10 alpha chain OS=Mus musculus OX=10090 GN=H2-Q10 PE=1 SV=3	15007	H2-Q10	ENSMUSG00000067235.14	202	10	1.409	0.97	0.752046	0.703679	0.91312	0.960326	8.61859e+08	6.68682e+08	8.48577e+08	1.161e+09	1.19358e+09	1.01763e+09	8.81379e+08	6.80748e+08	8.77737e+08	7.14519e+08	4.78743e+08	8.61432e+08	1.26497e+09	1.02604e+09	9.94176e+08	9.14699e+08	1.17142e+09	8.82425e+08	13	13	13	14	14	13	14	13	14	High	High	High	High	High	High	High	High	High
High	P21614	Vitamin D-binding protein OS=Mus musculus OX=10090 GN=Gc PE=1 SV=2	14473	Gc	ENSMUSG00000035540.12	507	23	1.412	1.209	0.748931	0.932631	0.911474	0.982089	4.0134e+09	8.31133e+09	9.46245e+09	3.69244e+09	3.57635e+09	3.5499e+09	3.95703e+09	6.17095e+09	4.07069e+09	3.32472e+09	5.76707e+09	9.59263e+09	4.0514e+09	3.06678e+09	3.42854e+09	4.10446e+09	1.05051e+10	4.09463e+09	39	34	37	41	42	41	41	39	40	High	High	High	High	High	High	High	High	High
High	Q8R143	Pituitary tumor-transforming gene 1 protein-interacting protein OS=Mus musculus OX=10090 GN=Pttg1ip PE=1 SV=1	108705	Pttg1ip	ENSMUSG00000009291.13	11	2	1.412	1.427	0.748438	0.664264	0.911474	0.948062	2.92027e+07	2.62157e+07	4.0676e+07	4.05958e+07	3.94772e+07	5.64731e+07	4.53881e+07	3.89512e+07	4.9151e+07	24782906	18599251	41257508	44311761	34063629	54594126	47458929	68692148	49528276	2	2	2	2	2	2	2	2	2	High	Peak Found	Peak Found	High	High	High	High	High	High
High	P42703	Leukemia inhibitory factor receptor OS=Mus musculus OX=10090 GN=Lifr PE=1 SV=1	16880	Lifr	ENSMUSG00000054263.11	242	26	1.42	0.878	0.741128	0.553997	0.90522	0.909507	5.56104e+08	4.52816e+08	5.97317e+08	7.11736e+08	9.18465e+08	8.14248e+08	4.84994e+08	5.54275e+08	5.92297e+08	4.60681e+08	3.17618e+08	6.06939e+08	7.78778e+08	785616002	7.93633e+08	5.05157e+08	9.25678e+08	5.96251e+08	27	26	27	27	27	27	25	27	27	High	High	High	High	High	High	High	High	High
High	O08677	Kininogen-1 OS=Mus musculus OX=10090 GN=Kng1 PE=1 SV=1	16644	Kng1		578	22	1.429	1.181	0.732806	0.97203	0.901222	0.98753	4.17666e+09	3.55694e+09	4.4385e+09	5.41757e+09	5.67411e+09	5.87945e+09	5.15745e+09	4.03716e+09	4.90587e+09	3.45299e+09	2.51161e+09	4.50025e+09	5.95193e+09	4.85721e+09	5.6991e+09	5.35145e+09	6.83756e+09	4.92099e+09	35	35	32	33	34	34	33	33	33	High	High	High	High	High	High	High	High	High
High	P18760	Cofilin-1 OS=Mus musculus OX=10090 GN=Cfl1 PE=1 SV=3	12631	Cfl1	ENSMUSG00000056201.7	81	9	1.43	0.989	0.731687	0.734175	0.901222	0.96401	9.22053e+07	1.11252e+08	1.05197e+08	1.6152e+08	1.20978e+08	1.69029e+08	1.06073e+08	1.16099e+08	7.68193e+07	7.69604e+07	7.81452e+07	1.06838e+08	1.77622e+08	1.0364e+08	1.63707e+08	1.09856e+08	1.97126e+08	7.72055e+07	9	9	9	9	9	9	9	9	9	High	High	High	High	High	High	High	High	High
High	P26039	Talin-1 OS=Mus musculus OX=10090 GN=Tln1 PE=1 SV=2	21894	Tln1	ENSMUSG00000028465.16	820	101	1.43	1.413	0.732344	0.678978	0.901222	0.954428	1.01506e+09	1.27349e+09	1.69822e+09	1.85696e+09	1.39769e+09	1.78202e+09	1.71502e+09	2.01532e+09	1.37731e+09	8.46245e+08	9.01332e+08	1.73918e+09	2.03814e+09	1.19184e+09	1.73006e+09	1.77747e+09	3.4012e+09	1.38409e+09	94	92	94	102	97	102	101	102	100	High	High	High	High	High	High	High	High	High
High	Q8QZY6	Tetraspanin-14 OS=Mus musculus OX=10090 GN=Tspan14 PE=1 SV=1	52588	Tspan14	ENSMUSG00000037824.5	12	4	1.432	1.199	0.730145	0.946651	0.901222	0.983707	1.50331e+07	1.55355e+07	1.62457e+07	2.88205e+07	1.96621e+07	2.54447e+07	2.15782e+07	1.54182e+07	1.87772e+07	1.25235e+07	10992873	1.65215e+07	3.11661e+07	1.70157e+07	24851291	2.23743e+07	26381439	1.89097e+07	3	3	3	4	3	4	3	3	4	High	High	High	High	High	High	High	Peak Found	High
High	P16858	Glyceraldehyde-3-phosphate dehydrogenase OS=Mus musculus OX=10090 GN=Gapdh PE=1 SV=2	14433; 100042025; 100042746	Gapdh; Gm20899; LOC100042025; Gapdh-ps15; Gm12033	ENSMUSG00000057666.18	185	15	1.434	1.562	0.728118	0.531749	0.900995	0.896848	3.80992e+08	5.11687e+08	4.62651e+08	6.93152e+08	5.16606e+08	6.30829e+08	6.00273e+08	8.55232e+08	6.41608e+08	3.17467e+08	3.62325e+08	4.71261e+08	7.54852e+08	4.43909e+08	6.16443e+08	6.23023e+08	1456505861	6.45938e+08	18	19	19	19	19	20	19	19	18	High	High	High	High	High	High	High	High	High
High	Q8K1B8	Fermitin family homolog 3 OS=Mus musculus OX=10090 GN=Fermt3 PE=1 SV=1	108101	Fermt3	ENSMUSG00000024965.8	158	21	1.441	1.328	0.721954	0.778182	0.89605	0.969468	1.96138e+08	2.7638e+08	2.45045e+08	3.45184e+08	2.56964e+08	3.39763e+08	3.25858e+08	3.40033e+08	2.70398e+08	1.63061e+08	1.96341e+08	2.48921e+08	3.78243e+08	2.20545e+08	330077043	3.38885e+08	582994277	2.71675e+08	19	21	18	22	20	21	22	22	21	High	High	High	High	High	High	High	High	High
High	Q9D832	DnaJ homolog subfamily B member 4 OS=Mus musculus OX=10090 GN=Dnajb4 PE=1 SV=1	67035	Dnajb4	ENSMUSG00000028035.13	11	3	1.442	1.592	0.995083	0.901139	0.998341	0.977411	2.99584e+06	3.95572e+06	1.13742e+06	4.28363e+06	2.32652e+06	5.25408e+06	3.83028e+06	8.64904e+06	3.93292e+06	2.46516e+06	2.77651e+06	1.15353e+06	4.74469e+06	1.9334e+06	5.06032e+06	3.89639e+06	1.41931e+07	3924726	2	2	1	2	1	2	2	2	2	Peak Found	High	High	High	High	High	High	High	High
High	P07758	Alpha-1-antitrypsin 1-1 OS=Mus musculus OX=10090 GN=Serpina1a PE=1 SV=4	20700; 20703	Serpina1a; Serpina1d	ENSMUSG00000066366.14	531	7	1.445	1.062	0.718031	0.849479	0.892669	0.972114	2.0137e+09	1.72331e+09	2.39306e+09	2.73267e+09	3.35004e+09	2.5928e+09	2.52549e+09	2.02498e+09	2.12315e+09	1.71973e+09	1.21079e+09	2.43604e+09	3.02155e+09	2898290793	2.49675e+09	2.61105e+09	3.45475e+09	2.13769e+09	13	14	13	13	13	15	14	15	15	High	High	High	High	High	High	High	High	High
High	O35593	26S proteasome non-ATPase regulatory subunit 14 OS=Mus musculus OX=10090 GN=Psmd14 PE=1 SV=2	59029	Psmd14	ENSMUSG00000026914.15	8	3	1.45	1.818	0.713804	0.362866	0.889077	0.838468	7.93971e+06	9.1725e+06	1.08048e+07	2.02444e+07	1.11394e+07	2.0526e+07	1.99287e+07	2.30268e+07	1.70311e+07	6.51545e+06	6521083	1.09581e+07	2.21856e+07	9.43998e+06	1.98996e+07	2.051e+07	3.87695e+07	1.69853e+07	3	2	2	3	3	3	3	3	3	Peak Found	High	Peak Found	High	Peak Found	Peak Found	High	High	High
High	P10852	4F2 cell-surface antigen heavy chain OS=Mus musculus OX=10090 GN=Slc3a2 PE=1 SV=1	17254	Slc3a2	ENSMUSG00000010095.13	4	3	1.452	1.145	0.711375	0.892811	0.887298	0.975965	1.1796e+07	1.06022e+07	9.17612e+06	2.06567e+07	1.9011e+07	1.48261e+07	2.16632e+07	7.5344e+06	1.2792e+07	9810992	7.68752e+06	9.32262e+06	2.22604e+07	1.6429e+07	1.45577e+07	2.25716e+07	1.31e+07	1.28756e+07	2	2	2	3	3	3	3	3	3	Peak Found	Peak Found	Peak Found	Peak Found	Peak Found	High	High	High	Peak Found
High	Q8CIB5	Fermitin family homolog 2 OS=Mus musculus OX=10090 GN=Fermt2 PE=1 SV=1	218952	Fermt2	ENSMUSG00000037712.15	6	1	1.452	1.19	0.711708	0.959974	0.887298	0.985568	1.75649e+07	2.0878e+07	1.78661e+07	3.0313e+07	2.51427e+07	2.60687e+07	2.48397e+07	2.34987e+07	2.03887e+07	14483935	15394598	18082740	33370286	21292256	25569494	26082176	40957020	20545292	1	1	1	1	1	1	1	1	1	Peak Found	High	High	Peak Found	High	High	High	High	Peak Found
High	P62962	Profilin-1 OS=Mus musculus OX=10090 GN=Pfn1 PE=1 SV=2	18643	Pfn1	ENSMUSG00000018293.4	89	8	1.453	1.121	0.710643	0.94018	0.887298	0.982565	1.34573e+08	1.58297e+08	1.55843e+08	2.66716e+08	1.92771e+08	2.272e+08	1.9412e+08	1.69298e+08	1.4509e+08	1.10801e+08	1.13392e+08	1.58342e+08	2.92081e+08	164038105	222228055	201543418	2.86184e+08	1.45811e+08	9	8	8	9	10	10	9	9	9	High	High	High	High	High	High	High	High	High
High	Q08093	Calponin-2 OS=Mus musculus OX=10090 GN=Cnn2 PE=1 SV=1	12798	Cnn2	ENSMUSG00000004665.10	8	2	1.456	1.735	0.94481	0.706681	0.975703	0.960326	2.16084e+06	4.91767e+06	3.97245e+06	3.61341e+06	4.54717e+06	5.42228e+06	4.86007e+06	8.03707e+06	4.21484e+06	1.81917e+06	3.50678e+06	4.0252e+06	3990698	3.85559e+06	5.15762e+06	5.01086e+06	1.3653e+07	4237661	2	2	2	1	2	2	2	2	2	High	Peak Found	High	Peak Found	High	High	High	High	Peak Found
High	Q7TMB8	Cytoplasmic FMR1-interacting protein 1 OS=Mus musculus OX=10090 GN=Cyfip1 PE=1 SV=1	20430	Cyfip1	ENSMUSG00000030447.15	7	5	1.456	2.344	0.812575	0.284336	0.938418	0.759365	2.47613e+06	2.43838e+06	3.92883e+06	8.93477e+06	4.19082e+06	8.97549e+06	1.0417e+07	1.6388e+07	6.62109e+06	2.06341e+06	1.71644e+06	4.02738e+06	9.75188e+06	3573666	8.7447e+06	1.07415e+07	27159630	6.6578e+06	2	2	2	4	3	4	4	4	4	Peak Found	Peak Found	Peak Found	High	Peak Found	High	High	High	Peak Found
High	P06151	L-lactate dehydrogenase A chain OS=Mus musculus OX=10090 GN=Ldha PE=1 SV=3	16828	Ldha	ENSMUSG00000063229.15	67	11	1.459	1.462	0.705285	0.627136	0.887298	0.942818	9.54383e+07	1.11735e+08	1.13716e+08	2.60397e+08	1.21534e+08	2.09537e+08	2.133e+08	2.27955e+08	1.87511e+08	8.00119e+07	7.87985e+07	1.15763e+08	2.88091e+08	1.03459e+08	2.02889e+08	2.21817e+08	3.79622e+08	1.88807e+08	10	9	10	11	10	10	10	10	11	High	High	High	High	High	High	High	High	High
High	Q8BJY1	26S proteasome non-ATPase regulatory subunit 5 OS=Mus musculus OX=10090 GN=Psmd5 PE=1 SV=4	66998	Psmd5	ENSMUSG00000026869.12	11	6	1.461	1.982	0.703145	0.285944	0.887298	0.760621	7.95346e+06	1.08658e+07	8.39032e+06	1.52425e+07	8.53246e+06	1.76261e+07	1.84268e+07	2.19208e+07	1.6364e+07	6.54282e+06	7.635e+06	8.57572e+06	1.64278e+07	7.25547e+06	1.72018e+07	19092728	3.68856e+07	1.64299e+07	4	4	3	4	4	4	4	5	4	Peak Found	Peak Found	Peak Found	High	Peak Found	High	High	High	High
Medium	P67871	Casein kinase II subunit beta OS=Mus musculus OX=10090 GN=Csnk2b PE=1 SV=1	13001	Csnk2b	ENSMUSG00000024387.13	2	1	1.465	1.456	0.956798	0.867257	0.980404	0.972114	1.28016e+06	987125	2.30281e+06	1.87491e+06			865980	4.66486e+06	1.86414e+06	1.0109e+06	711886	2.33447e+06	2016078			904561	7966530	1.85845e+06	1	1	1	1			1	1	1	Peak Found	Peak Found	High	Peak Found	Not Found	Not Found	Peak Found	Peak Found	High
High	P11859	Angiotensinogen OS=Mus musculus OX=10090 GN=Agt PE=1 SV=1	11606	Agt		67	10	1.466	1.131	0.699198	0.954202	0.887298	0.985568	8.5655e+07	6.71302e+07	7.94362e+07	1.17597e+08	1.35884e+08	1.13371e+08	1.11153e+08	7.88506e+07	8.55384e+07	7.10935e+07	4.71446e+07	8.11091e+07	1.28193e+08	1.16108e+08	1.1016e+08	1.14828e+08	1.32724e+08	8.59261e+07	8	7	6	7	8	8	8	8	8	High	High	High	High	High	High	High	High	High
High	P20491	High affinity immunoglobulin epsilon receptor subunit gamma OS=Mus musculus OX=10090 GN=Fcer1g PE=1 SV=1	14127	Fcer1g	ENSMUSG00000058715.11	7	2	1.467	1.268	0.697764	0.932553	0.887298	0.982089	4.49495e+06	3.73655e+06	2.42794e+07	3.34056e+07	3.78711e+06	3.89335e+07	3.05678e+07	2.03397e+07	6.60203e+06	3.68832e+06	2.55543e+06	2.46485e+07	36920028	3.33128e+06	38263321	31921301	34066168	6.65043e+06	1	1	2	2	1	2	2	2	1	High	High	High	High	High	Peak Found	Peak Found	High	Peak Found
High	P01899	H-2 class I histocompatibility antigen, D-B alpha chain OS=Mus musculus OX=10090 GN=H2-D1 PE=1 SV=2	14964	H2-D1	ENSMUSG00000073411.11	68	3	1.473	1.351	0.693116	0.750346	0.885722	0.967209	1.7644e+07	1.79084e+07	2.04129e+07	3.41213e+07	1.98232e+07	3.54981e+07	4.09769e+07	2.7389e+07	2.63829e+07	1.44262e+07	1.28272e+07	2.06875e+07	3.70631e+07	1.68455e+07	3.45074e+07	4.26021e+07	4.65971e+07	2.64242e+07	5	5	5	6	5	6	6	6	6	High	Peak Found	High	High	High	High	High	High	High
High	O89020	Afamin OS=Mus musculus OX=10090 GN=Afm PE=1 SV=2	280662	Afm	ENSMUSG00000029369.17	283	25	1.484	1.023	0.68293	0.788651	0.881179	0.971974	7.58018e+08	5.75893e+08	7.69668e+08	1.13749e+09	1.09774e+09	9.72759e+08	8.99041e+08	6.6611e+08	7.43317e+08	6.31287e+08	4.07621e+08	7.82951e+08	1.2422e+09	9.46315e+08	9.49777e+08	9.32636e+08	1.12569e+09	7.47985e+08	27	28	27	28	28	28	28	27	28	High	High	High	High	High	High	High	High	High
High	Q9CQW3	Vitamin K-dependent protein Z OS=Mus musculus OX=10090 GN=Proz PE=1 SV=1	66901	Proz	ENSMUSG00000031445.5	53	6	1.484	1.189	0.682788	0.961176	0.881179	0.985568	5.54646e+07	4.37198e+07	4.85721e+07	7.95161e+07	7.43688e+07	5.7219e+07	7.39013e+07	4.48768e+07	5.11233e+07	4.65272e+07	3.02278e+07	4.9271e+07	8.54607e+07	6.38856e+07	5.58344e+07	77517205	7.57061e+07	5.1461e+07	6	5	5	6	5	6	6	5	5	High	High	High	High	High	High	High	High	High
High	P63001	Ras-related C3 botulinum toxin substrate 1 OS=Mus musculus OX=10090 GN=Rac1 PE=1 SV=1	19353	Rac1	ENSMUSG00000001847.14	36	3	1.487	1.272	0.680169	0.848654	0.881179	0.972114	5.45981e+07	6.81993e+07	8.42241e+07	1.15866e+08	7.94473e+07	1.16289e+08	9.65964e+07	9.18614e+07	7.92621e+07	4.65835e+07	4.75886e+07	85389810	1.27563e+08	6.91232e+07	111486721	100648119	162070252	7.98629e+07	5	5	5	5	5	5	5	5	5	High	High	Peak Found	High	High	High	High	High	High
High	Q01279	Epidermal growth factor receptor OS=Mus musculus OX=10090 GN=Egfr PE=1 SV=1	13649	Egfr	ENSMUSG00000020122.16	221	21	1.489	1.093	0.678394	0.897546	0.881158	0.977411	6.08426e+08	3.29615e+08	4.04595e+08	7.81188e+08	8.0995e+08	6.73748e+08	6.72782e+08	4.90448e+08	5.64263e+08	5.04384e+08	2.34359e+08	4.1041e+08	8.54567e+08	6.92393e+08	6.56992e+08	7.02392e+08	8.35658e+08	5.68056e+08	22	21	20	22	21	21	22	22	22	High	High	High	High	High	High	High	High	High
High	P10518	Delta-aminolevulinic acid dehydratase OS=Mus musculus OX=10090 GN=Alad PE=1 SV=1	17025	Alad	ENSMUSG00000028393.10	16	4	1.491	2.31	0.968216	0.391519	0.985993	0.84578	3.23294e+06	1.85691e+06	1.58395e+06	5.32765e+06	3.44972e+06	4.35349e+06	5.93968e+06	8.47306e+06	4.61302e+06	2.67256e+06	1.29447e+06	1.60523e+06	5.67761e+06	2.9846e+06	4.26464e+06	6.1356e+06	1.43605e+07	4.64698e+06	2	2	1	3	3	3	3	3	3	High	Peak Found	Peak Found	High	High	High	High	High	High
High	Q9WVJ2	26S proteasome non-ATPase regulatory subunit 13 OS=Mus musculus OX=10090 GN=Psmd13 PE=1 SV=1	23997	Psmd13	ENSMUSG00000025487.15	5	3	1.495	2.447	0.770519	0.209146	0.920007	0.640359	6.45184e+06	4.73254e+06	3.30518e+06	7.30672e+06	4.96174e+06	7.50817e+06	9.74378e+06	1.20902e+07	3.91408e+06	5.31561e+06	3.33802e+06	3.37363e+06	8.07358e+06	4.1669e+06	7.2553e+06	1.01094e+07	1.98617e+07	3.88512e+06	2	2	1	2	1	1	2	2	1	Peak Found	Peak Found	Peak Found	High	Peak Found	Peak Found	Peak Found	High	High
High	P00920	Carbonic anhydrase 2 OS=Mus musculus OX=10090 GN=Ca2 PE=1 SV=4	12349	Car2	ENSMUSG00000027562.12	184	13	1.496	1.546	0.67269	0.54648	0.879062	0.901868	5.34459e+08	5.7509e+08	6.19277e+08	9.99946e+08	8.07753e+08	9.04113e+08	9.63971e+08	8.65083e+08	8.29797e+08	4.44929e+08	4.03967e+08	6.29122e+08	1.1e+09	6.94726e+08	8.78598e+08	1005773284	1.4685e+09	8.3514e+08	14	15	14	15	15	15	15	15	14	High	High	High	High	High	High	High	High	High
High	P10605	Cathepsin B OS=Mus musculus OX=10090 GN=Ctsb PE=1 SV=2	13030	Ctsb	ENSMUSG00000021939.7	12	4	1.497	1.325	0.672053	0.80991	0.879062	0.972114	1.2958e+07	1.25506e+07	1.31546e+07	3.08598e+07	2.39744e+07	2.27403e+07	1.72181e+07	2.59737e+07	1.47827e+07	1.03534e+07	9.07519e+06	13331555	3.34383e+07	2.03992e+07	2.23264e+07	1.80482e+07	44508890	1.47904e+07	2	2	2	3	3	3	2	2	2	High	Peak Found	High	Peak Found	High	High	High	High	Peak Found
Medium	O55022	Membrane-associated progesterone receptor component 1 OS=Mus musculus OX=10090 GN=Pgrmc1 PE=1 SV=4	53328	Pgrmc1	ENSMUSG00000006373.10	1	1	1.498	2.941	0.974566	0.217528	0.987198	0.657262			1.86458e+06	1.22521e+06	2.79368e+06	7.06083e+06	805610	5.48442e+06	7.12665e+06			1.8943e+06	1.31751e+06	2.40859e+06	6885289	834640	9211488	7.18563e+06			1	1	1	1	1	1	1	Not Found	Not Found	Peak Found	Peak Found	Peak Found	High	Peak Found	Peak Found	Peak Found
High	P07743	BPI fold-containing family A member 2 OS=Mus musculus OX=10090 GN=Bpifa2 PE=1 SV=1	19194	Bpifa2	ENSMUSG00000042459.8	20	5	1.499	2.998	0.670073	0.0453659	0.878232	0.25504	8.92912e+06	9.01146e+06	7.98108e+07	1.68302e+07	3.08423e+07	2.61186e+07	5.68824e+07	3.02071e+07	4.06911e+07	7.41799e+06	6.49565e+06	8.10088e+07	1.86293e+07	2.60308e+07	2.52265e+07	5.88595e+07	5.13823e+07	4.09112e+07	3	3	5	4	5	4	5	5	4	High	High	High	High	High	High	High	High	High
High	Q9D7G0	Ribose-phosphate pyrophosphokinase 1 OS=Mus musculus OX=10090 GN=Prps1 PE=1 SV=4	19139	Prps1	ENSMUSG00000031432.3	8	3	1.499	3.234	0.961126	0.0703615	0.983267	0.34868	3.67842e+06	2.29985e+06		2.62974e+06	3.05751e+06	7.44019e+06	1.14137e+07	8.87717e+06	1.71076e+07	2.95344e+06	1.62029e+06		2.81586e+06	2.65857e+06	7.35863e+06	12021852	1.52274e+07	1.71692e+07	3	1		2	2	3	3	3	3	Peak Found	Peak Found	Not Found	Peak Found	Peak Found	High	High	Peak Found	High
High	O35350	Calpain-1 catalytic subunit OS=Mus musculus OX=10090 GN=Capn1 PE=1 SV=1	12333	Capn1	ENSMUSG00000024942.16	35	10	1.501	1.693	0.668161	0.426747	0.877456	0.858629	1.0496e+07	1.22504e+07	4.82512e+07	1.92984e+07	1.52005e+07	1.89864e+07	2.24648e+07	2.75885e+07	1.77702e+07	8.62798e+06	8.79125e+06	4.89344e+07	2.12248e+07	1.30562e+07	1.84401e+07	2.35551e+07	4.8066e+07	1.78584e+07	5	4	5	7	5	5	6	6	6	High	High	High	High	High	High	High	High	High
High	Q9JL99	C-type lectin domain family 1 member B OS=Mus musculus OX=10090 GN=Clec1b PE=1 SV=1	56760	Clec1b	ENSMUSG00000030159.15	32	8	1.502	1.033	0.66713	0.804414	0.877456	0.972114	1.53371e+08	1.8731e+08	1.70932e+08	2.68444e+08	2.08988e+08	2.22652e+08	2.07681e+08	1.59415e+08	2.05452e+08	1.27601e+08	129240121	173328118	2.91733e+08	1.81845e+08	2.16466e+08	2.17583e+08	2.68387e+08	2.06924e+08	6	6	6	7	7	7	6	6	5	High	High	High	High	High	High	High	High	High
High	Q8C166	Copine-1 OS=Mus musculus OX=10090 GN=Cpne1 PE=1 SV=1	266692	Cpne1	ENSMUSG00000074643.12	4	1	1.503	1.767	0.995336	0.881483	0.998341	0.972478	882218	437966	782604	2.51358e+06	658270	944138	1.06069e+06	1.44185e+06	1.38268e+06	734292	318487	816217	2.68954e+06	555608	900368	1.07149e+06	2.40292e+06	1.39327e+06	1	1	1	1	1	1	1	1	1	Peak Found	Peak Found	Peak Found	High	Peak Found	Peak Found	High	High	Peak Found
High	P62821	Ras-related protein Rab-1A OS=Mus musculus OX=10090 GN=Rab1A PE=1 SV=3	19324	Rab1; Rab1a	ENSMUSG00000020149.17	33	4	1.509	1.356	0.661749	0.743732	0.873351	0.967042	3.47213e+07	3.02286e+07	3.29296e+07	4.61108e+07	2.04836e+07	3.06255e+07	3.77282e+07	5.20187e+07	3.6173e+07	2.95926e+07	2.2296e+07	3.36677e+07	50113713	1.75345e+07	3.02117e+07	3.87217e+07	89098585	3.64451e+07	6	6	6	5	5	5	6	6	6	Peak Found	High	High	High	Peak Found	High	High	High	High
High	Q9EQP2	EH domain-containing protein 4 OS=Mus musculus OX=10090 GN=Ehd4 PE=1 SV=1	98878	Ehd4	ENSMUSG00000027293.13	56	14	1.509	1.525	0.661213	0.565429	0.873351	0.912598	3.49183e+07	4.65913e+07	4.04291e+07	8.28184e+07	5.59335e+07	7.71054e+07	6.55095e+07	7.72519e+07	6.22893e+07	2.85651e+07	3.27174e+07	4.10638e+07	8.97842e+07	4.80694e+07	7.51047e+07	6.80681e+07	1.30393e+08	6.25462e+07	9	10	10	12	12	12	12	11	12	High	High	High	High	High	High	High	High	High
High	P63024	Vesicle-associated membrane protein 3 OS=Mus musculus OX=10090 GN=Vamp3 PE=1 SV=1	22319	Vamp3	ENSMUSG00000028955.3	11	3	1.511	2.313	0.83985	0.407702	0.951099	0.84578	899446	450483	3.70945e+06	9.67174e+06	4.88419e+06	9.12964e+06	6.70067e+06	7.61318e+06	6.66315e+06	741985	321788	3.77039e+06	1.07146e+07	4.22634e+06	8.70089e+06	6.95375e+06	1.289e+07	6.71347e+06	2	1	2	3	3	3	3	3	3	Peak Found	Peak Found	Peak Found	High	High	High	High	High	Peak Found
Medium	P62270	40S ribosomal protein S18 OS=Mus musculus OX=10090 GN=Rps18 PE=1 SV=3	20084	Rps18	ENSMUSG00000008668.14	3	1	1.514	1.264	0.940674	0.763132	0.975703	0.967481	1.15274e+06	3.45829e+06	2.89663e+06	4.33663e+06	2.60151e+06	5.2347e+06	1.4566e+06	7.4867e+06	3.16896e+06	987801	2.40092e+06	2.93646e+06	4778207	2275637	4998905	1526029	13437415	3.19418e+06	1	1	1	1	1	1	1	1	1	Peak Found	High	Peak Found	Peak Found	Peak Found	Peak Found	Peak Found	High	Peak Found
High	Q91V41	Ras-related protein Rab-14 OS=Mus musculus OX=10090 GN=Rab14 PE=1 SV=3	68365	Rab14	ENSMUSG00000026878.16	15	5	1.518	1.437	0.653506	0.653711	0.873035	0.948062	2.98974e+08	1.18661e+08	1.24831e+08	3.47677e+08	2.26668e+08	1.9726e+08	2.38952e+08	1.01076e+08	1.86218e+08	2.36351e+08	8.61425e+07	1.26606e+08	3.79064e+08	1.91172e+08	1.93657e+08	2.46705e+08	1.69797e+08	1.85171e+08	5	5	4	5	4	5	5	5	5	High	Peak Found	Peak Found	High	Peak Found	High	Peak Found	High	High
High	P50247	Adenosylhomocysteinase OS=Mus musculus OX=10090 GN=Ahcy PE=1 SV=3	269378; 11615	Ahcy; Gm4737	ENSMUSG00000048087.5; ENSMUSG00000027597.15	10	4	1.523	1.904	0.757516	0.478847	0.913556	0.876468	5.2914e+06	2.90763e+06	3.01837e+06	8.2101e+06	4.34739e+06	9.1539e+06	1.06947e+07	9.07096e+06	1.03628e+07	4.47842e+06	2053387	3.06403e+06	8962021	3.74752e+06	8.94131e+06	1.10181e+07	15295715	1.04429e+07	4	2	2	3	4	4	4	3	4	Peak Found	Peak Found	Peak Found	High	High	Peak Found	High	High	High
High	O88543	COP9 signalosome complex subunit 3 OS=Mus musculus OX=10090 GN=Cops3 PE=1 SV=3	26572	Cops3	ENSMUSG00000019373.11	6	1	1.523	1.977	0.984082	0.723702	0.991543	0.960326	518801	506008	779240	1.1265e+06	782792	789888	1.54071e+06	1.21682e+06	794820	443193	367620	815545	1.20749e+06	671025	765908	1554991	2.01496e+06	800935	1	1	1	1	1	1	1	1	1	Peak Found	Peak Found	Peak Found	High	High	High	High	High	High
High	P53657	Pyruvate kinase PKLR OS=Mus musculus OX=10090 GN=Pklr PE=1 SV=1	18770	Pklr		22	4	1.525	1.708	0.726139	0.539459	0.899384	0.901868	3.35222e+06	5.2375e+06	8.73701e+06	1.14011e+07	7.04879e+06	8.40435e+06	1.14749e+07	1.25341e+07	8.04336e+06	2.80103e+06	3.78925e+06	8.88486e+06	1.25193e+07	5.93342e+06	8.20697e+06	1.19615e+07	21272558	8.10306e+06	3	3	3	3	3	3	3	3	3	Peak Found	Peak Found	Peak Found	High	Peak Found	High	High	High	High
High	Q9WUB3	Glycogen phosphorylase, muscle form OS=Mus musculus OX=10090 GN=Pygm PE=1 SV=3	19309	Pygm	ENSMUSG00000032648.14; ENSMUSG00000106877.3	34	6	1.528	1.186	0.645094	0.964705	0.873035	0.985568	3.82602e+07	2.35626e+07	2.56454e+07	5.1642e+07	6.71779e+07	4.4775e+07	3.8719e+07	4.99188e+07	3.45065e+07	3.13756e+07	1.64653e+07	25995031	5.60287e+07	5.76549e+07	4.39935e+07	40606358	8.54754e+07	3.46212e+07	8	7	6	8	8	8	8	8	8	High	Peak Found	High	High	High	High	High	High	High
High	P29699	Alpha-2-HS-glycoprotein OS=Mus musculus OX=10090 GN=Ahsg PE=1 SV=1	11625	Ahsg	ENSMUSG00000022868.5	406	9	1.53	1.085	0.643743	0.884859	0.873035	0.972825	3.62403e+09	3.1924e+09	3.85373e+09	4.85897e+09	5.63728e+09	5.60382e+09	4.18532e+09	3.31519e+09	4.20211e+09	3.06445e+09	2.22025e+09	3.91523e+09	5.42239e+09	4.82785e+09	5.34137e+09	4.29756e+09	5.51788e+09	4.224e+09	18	17	16	18	17	16	17	17	17	High	High	High	High	High	High	High	High	High
High	Q9QXC1	Fetuin-B OS=Mus musculus OX=10090 GN=Fetub PE=1 SV=1	59083	Fetub	ENSMUSG00000022871.12	131	11	1.533	1.217	0.641413	0.921441	0.873035	0.981656	3.07479e+08	2.40094e+08	3.30154e+08	4.33826e+08	4.90842e+08	4.28593e+08	4.17489e+08	2.99747e+08	3.60449e+08	2.58046e+08	1.69087e+08	3.35735e+08	4.76883e+08	4.19297e+08	4.1441e+08	4.31876e+08	510140075	3.62623e+08	11	10	11	12	11	11	12	10	10	High	High	High	High	High	High	High	High	High
High	P35235	Tyrosine-protein phosphatase non-receptor type 11 OS=Mus musculus OX=10090 GN=Ptpn11 PE=1 SV=3				2	2	1.538	1.583	0.966951	0.977505	0.985993	0.991756	1.26412e+06	1.5994e+06	1.92831e+06	2.74458e+06	898395	2.96671e+06	2.53209e+06	3.84035e+06	1.51077e+06	1.05265e+06	1.10498e+06	1.96825e+06	3.02205e+06	757063	2.86791e+06	2623011	6.2883e+06	1.52183e+06	1	1	1	1	1	1	1	1	1	Peak Found	Peak Found	High	Peak Found	Peak Found	High	Peak Found	Peak Found	Peak Found
High	Q9ET66	Peptidase inhibitor 16 OS=Mus musculus OX=10090 GN=Pi16 PE=1 SV=2				1	1	1.539	1.481	0.923907	0.99045	0.967951	0.996578		2.60115e+06	2.65277e+06	4.29879e+06	4.04362e+06	2.77941e+06	2.82363e+06	5.36324e+06			1.92742e+06	2697007	4.69683e+06	3.45845e+06	2.74666e+06	2925478	9373865			1	1	1	1	1	1	1		Not Found	Peak Found	Peak Found	High	Peak Found	Peak Found	Peak Found	Peak Found	Not Found
Medium	Q9WVQ0	Polyamine-modulated factor 1-binding protein 1 OS=Mus musculus OX=10090 GN=Pmfbp1 PE=2 SV=1	56523	Pmfbp1	ENSMUSG00000031727.8	3	1	1.541	1.133	0.634749	0.958388	0.873035	0.985568	1.88771e+07	2.22111e+07	2.69588e+07	3.4735e+07	3.30166e+07	3.42262e+07	2.61797e+07	2.31322e+07	2.5175e+07	14890585	16113685	27339154	37690764	27973282	33697408	27138430	39110020	25038338	1	1	1	1	1	1	1	1	1	Peak Found	Peak Found	High	High	Peak Found	Peak Found	Peak Found	Peak Found	High
High	Q9R098	Hepatocyte growth factor activator OS=Mus musculus OX=10090 GN=Hgfac PE=1 SV=1	54426	Hgfac	ENSMUSG00000029102.9	42	11	1.541	1.155	0.634436	0.99062	0.873035	0.996578	5.00574e+07	3.70295e+07	4.83124e+07	7.15288e+07	7.88614e+07	6.50252e+07	6.41554e+07	4.81565e+07	5.5543e+07	4.16962e+07	2.55876e+07	4.90195e+07	7.86172e+07	6.77572e+07	6.29047e+07	6.63725e+07	8.07933e+07	5.57591e+07	9	8	8	9	8	9	8	9	8	High	High	High	High	High	High	High	High	High
High	Q9ES46	Beta-parvin OS=Mus musculus OX=10090 GN=Parvb PE=1 SV=1	170736	Parvb	ENSMUSG00000022438.6	63	11	1.545	1.496	0.631789	0.593361	0.873035	0.923625	4.8277e+07	6.38293e+07	5.05533e+07	1.00749e+08	6.81052e+07	8.90219e+07	9.13332e+07	8.4917e+07	7.57958e+07	4.00706e+07	4.48859e+07	5.14921e+07	1.09903e+08	5.79414e+07	8.62419e+07	9.37559e+07	1.41458e+08	7.61198e+07	11	11	10	11	11	11	11	11	11	High	High	High	High	High	High	High	High	High
High	P62874	Guanine nucleotide-binding protein G(I)/G(S)/G(T) subunit beta-1 OS=Mus musculus OX=10090 GN=Gnb1 PE=1 SV=3	14688	Gnb1	ENSMUSG00000029064.15	38	4	1.547	1.148	0.629957	0.980081	0.873035	0.992458	6.66302e+08	1.03362e+09	9.14395e+08	2.55538e+09	2.28311e+09	1.99312e+09	1.16521e+09	1.15596e+09	1.28043e+09	5.56016e+08	7.0139e+08	9.29042e+08	2880803356	2.01484e+09	1.95493e+09	1.2483e+09	1.84022e+09	1289908911	5	5	5	6	6	6	6	6	6	High	High	High	High	High	High	High	High	Peak Found
High	P62715	Serine/threonine-protein phosphatase 2A catalytic subunit beta isoform OS=Mus musculus OX=10090 GN=Ppp2cb PE=1 SV=1	19053	Ppp2cb	ENSMUSG00000009630.10	1	1	1.547	1.261	0.971917	0.66063	0.986767	0.948062			1.01506e+06	2.7604e+06	1.56997e+06	1.43062e+06	1.27976e+06	9.94572e+06	871548			1.02844e+06	3.02855e+06	1.33571e+06	1.40872e+06	1336485	17414046	878137			1	1	1	1	1	1	1	Not Found	Not Found	Peak Found	Peak Found	Peak Found	Peak Found	Peak Found	High	Peak Found
High	P59999	Actin-related protein 2/3 complex subunit 4 OS=Mus musculus OX=10090 GN=Arpc4 PE=1 SV=3	68089	Arpc4	ENSMUSG00000079426.13	8	2	1.548	1.395	0.628726	0.815387	0.873035	0.972114	8.98186e+06	9.40635e+06	8.46804e+06	1.41509e+07	8.97143e+06	1.35639e+07	1.31016e+07	1.16419e+07	1.09566e+07	7504860	6.44451e+06	8.61008e+06	1.51833e+07	7.7359e+06	1.32278e+07	1.35619e+07	19581494	1.10468e+07	2	2	2	2	2	2	2	2	2	Peak Found	High	High	High	High	Peak Found	High	High	Peak Found
High	Q3U7U4	Transmembrane protein C1orf162 homolog OS=Mus musculus OX=10090 PE=1 SV=1	433638	I830077J02Rik	ENSMUSG00000074342.3	1	1	1.55	1.044	0.9692	0.437315	0.985993	0.870725		973191	1.41009e+06	1.81094e+06	1.82557e+06	1.80652e+06	2.05588e+06		727984		668331	1.43014e+06	2.03155e+06	1.57453e+06	1.69014e+06	2111441		732378		1	1	1	1	1	1		1	Not Found	Peak Found	Peak Found	Peak Found	Peak Found	Peak Found	High	Not Found	Peak Found
High	P15532	Nucleoside diphosphate kinase A OS=Mus musculus OX=10090 GN=Nme1 PE=1 SV=1	18102	Nme1	ENSMUSG00000037601.11	11	1	1.55	1.615	0.627751	0.48696	0.873035	0.878387	1.91419e+08	1.5874e+08	1.28904e+08	2.02706e+08	1.87326e+08	1.71153e+08	2.06445e+08	9.49365e+07	1.82311e+08	1.65711e+08	109045709	1.30735e+08	226692891	161934558	1.60658e+08	212619295	1.6321e+08	1.83463e+08	3	3	3	3	3	3	3	3	3	High	High	High	Peak Found	High	Peak Found	Peak Found	High	High
Medium	P00397	Cytochrome c oxidase subunit 1 OS=Mus musculus OX=10090 GN=Mtco1 PE=1 SV=2	17708; 3338892	COX1	ENSMUSG00000064351.1	1	1	1.552	1.662	0.969537	0.950519	0.985993	0.98464		713307	1.14218e+06	3.64383e+06	1.40105e+06	804810	1.85662e+06	1.83131e+06	1.21203e+06		489313	1.15844e+06	4.07681e+06	1.21387e+06	754287	1.91574e+06	3.15764e+06	1.22027e+06		1	1	1	1	1	1	1	1	Not Found	Peak Found	Peak Found	Peak Found	Peak Found	Peak Found	Peak Found	High	Peak Found
High	P62192	26S proteasome regulatory subunit 4 OS=Mus musculus OX=10090 GN=Psmc1 PE=1 SV=1	19179	Psmc1	ENSMUSG00000021178.8	4	3	1.555	1.691	0.917843	0.868316	0.967951	0.972114	1.68259e+06			2.87835e+06		5.38329e+06	2.98917e+06	2.84527e+06	2.09755e+06	1.45015e+06			3.09212e+06		5.27696e+06	3.01925e+06	4.73086e+06	2.11386e+06	1			1		2	1	1	1	Peak Found	Not Found	Not Found	Peak Found	Not Found	High	High	High	Peak Found
High	Q8BTM8	Filamin-A OS=Mus musculus OX=10090 GN=Flna PE=1 SV=5	192176	Flna	ENSMUSG00000031328.15	741	105	1.558	1.944	0.621105	0.277124	0.869809	0.74307	5.30277e+08	1.86185e+09	9.0257e+08	1.68712e+09	1.24392e+09	1.70548e+09	7.73191e+08	4.22475e+09	1.791e+09	4.42026e+08	1.31288e+09	9.1646e+08	1.85665e+09	1.0646e+09	1.65105e+09	8.01083e+08	7.14013e+09	1.80002e+09	91	101	89	101	100	103	92	107	105	High	High	High	High	High	High	High	High	High
High	Q64727	Vinculin OS=Mus musculus OX=10090 GN=Vcl PE=1 SV=4	22330	Vcl	ENSMUSG00000021823.9	179	32	1.561	1.34	0.618838	0.763073	0.868464	0.967481	1.59292e+08	1.61227e+08	1.51634e+08	2.45024e+08	1.71971e+08	2.83176e+08	2.47242e+08	1.98935e+08	1.8803e+08	1.32295e+08	1.14118e+08	1.54138e+08	2.69786e+08	1.47659e+08	2.7431e+08	2.55543e+08	3.35017e+08	1.88724e+08	28	25	26	29	28	31	30	29	29	High	High	High	High	High	High	High	High	High
High	Q9CQQ7	ATP synthase F(0) complex subunit B1, mitochondrial OS=Mus musculus OX=10090 GN=Atp5pb PE=1 SV=1	11950	Atp5f1	ENSMUSG00000000563.17	7	2	1.562	2.047	0.617555	0.252843	0.86758	0.717173	4.47571e+06	3.90775e+07	1.5757e+07	1.22187e+07	7.01892e+06	8.63633e+06	6.94872e+06	1.96172e+07	1.0071e+07	3.79596e+06	2.71058e+07	16030638	13501174	6.04909e+06	8.4649e+06	7245441	3.19775e+07	1.015e+07	2	2	1	2	2	2	2	2	2	Peak Found	Peak Found	Peak Found	High	High	High	High	High	High
High	Q91WP6	Serine protease inhibitor A3N OS=Mus musculus OX=10090 GN=Serpina3n PE=1 SV=1	20716	Serpina3n		252	14	1.565	2.418	0.615319	0.12191	0.866819	0.504866	1.24072e+09	1.45291e+09	1.98804e+09	1.81803e+09	1.93007e+09	1.83473e+09	2.34148e+09	2.31547e+09	2.12871e+09	1.05454e+09	1.00494e+09	2.01977e+09	2.03245e+09	1.65272e+09	1.74811e+09	2.4062e+09	3.84087e+09	2.13835e+09	21	21	22	21	21	21	22	21	22	High	High	High	High	High	High	High	High	High
Medium	O88844	Isocitrate dehydrogenase [NADP] cytoplasmic OS=Mus musculus OX=10090 GN=Idh1 PE=1 SV=2	15926	Idh1	ENSMUSG00000025950.16	5	1	1.574	0.993	0.904529	0.478258	0.967951	0.876468	2.37429e+06	2.01112e+06	2.0791e+06	3.27314e+06	5.16531e+06	1.17189e+06	2.29042e+06	1.57987e+06	2.35835e+06	1.96262e+06	1.4851e+06	2.10457e+06	3.59976e+06	4380196	1.15083e+06	2.40157e+06	2.75893e+06	2.37639e+06	1	1	1	1	1	1	1	1	1	Peak Found	High	Peak Found	High	High	Peak Found	High	Peak Found	High
High	Q63918	Caveolae-associated protein 2 OS=Mus musculus OX=10090 GN=Cavin2 PE=1 SV=3	20324	Sdpr; Cavin2	ENSMUSG00000045954.7	2	1	1.576	1.613	0.606965	0.61021	0.866351	0.929909	5.37268e+06	9.17548e+06	8.69797e+06	1.38473e+07	8.47265e+06	1.37041e+07	9.12064e+06	1.48018e+07	8.91614e+06	4263928	6.56587e+06	8814083	14790857	7304405	13565485	9571634	25448984	8911451	1	1	1	1	1	1	1	1	1	Peak Found	Peak Found	Peak Found	Peak Found	High	Peak Found	Peak Found	High	Peak Found
High	P63082	V-type proton ATPase 16 kDa proteolipid subunit OS=Mus musculus OX=10090 GN=Atp6v0c PE=1 SV=1	11984; 100039636	Atp6v0c; Atp6v0c-ps2	ENSMUSG00000024121.13	3	1	1.577	2.465	0.946722	0.494632	0.975703	0.880076	231916			365754				571577		187915			391464				967023		1			1				1		High	Not Found	Not Found	Peak Found	Not Found	Not Found	Not Found	High	Not Found
High	P46460	Vesicle-fusing ATPase OS=Mus musculus OX=10090 GN=Nsf PE=1 SV=2	18195	Nsf	ENSMUSG00000034187.18	13	4	1.584	2.239	0.705946	0.254934	0.887298	0.717173	4.04984e+06	4.19023e+06	1.9457e+06	9.27442e+06	2.47026e+06	7.36667e+06	1.39285e+07	1.25885e+07	5.70717e+06	3.26482e+06	2.89635e+06	1.98594e+06	1.00691e+07	2.07927e+06	7.12074e+06	14493454	20613162	5.74884e+06	2	2	1	3	1	2	3	2	2	Peak Found	Peak Found	Peak Found	High	High	High	High	High	High
High	O08749	Dihydrolipoyl dehydrogenase, mitochondrial OS=Mus musculus OX=10090 GN=Dld PE=1 SV=2	13382	Dld	ENSMUSG00000020664.10	2	2	1.584	3.465	0.945419	0.175306	0.975703	0.600498			874035	1.38481e+06				3.02851e+06				886011	1487720				5.177e+06				1	1				1		Not Found	Not Found	Peak Found	Peak Found	Not Found	Not Found	Not Found	High	Not Found
High	Q9QUI0	Transforming protein RhoA OS=Mus musculus OX=10090 GN=Rhoa PE=1 SV=1	11848	Rhoa	ENSMUSG00000007815.13	40	7	1.585	1.419	0.59961	0.672616	0.864973	0.950328	2.45494e+07	3.04584e+07	3.91521e+07	6.30036e+07	3.65802e+07	5.05777e+07	4.33781e+07	4.67218e+07	3.68675e+07	2.06774e+07	2.13567e+07	3.9833e+07	6.84422e+07	3.1285e+07	49171061	4.50943e+07	8.03232e+07	37152635	6	6	6	6	6	6	6	6	6	High	High	High	High	High	High	High	High	High
High	Q61739	Integrin alpha-6 OS=Mus musculus OX=10090 GN=Itga6 PE=1 SV=3	16403	Itga6	ENSMUSG00000027111.15	214	31	1.587	1.228	0.597984	0.906731	0.864524	0.978506	2.04126e+08	2.94042e+08	2.24181e+08	4.5023e+08	3.30333e+08	4.18954e+08	3.93746e+08	2.45187e+08	3.01608e+08	170428630	2.0812e+08	227509740	493605073	2.8385e+08	4.06003e+08	4.08988e+08	419903440	3.03173e+08	26	26	26	29	27	29	29	27	27	High	High	High	High	High	High	High	High	High
High	Q61900	Submaxillary gland androgen-regulated protein 3A OS=Mus musculus OX=10090 GN=Smr3a PE=2 SV=1	20599	Smr3a	ENSMUSG00000029280.13	4	2	1.592	2.041	0.891056	0.601614	0.966425	0.923625		347412	2.73472e+06	4.74125e+06	2.51596e+06	4.35459e+06	3.31388e+06	1.28536e+07	5.76966e+06		252658	2770388	5043638	2.18066e+06	4310238	3.48468e+06	21947150	5.78351e+06		1	1	1	1	1	1	2	2	Not Found	Peak Found	Peak Found	Peak Found	Peak Found	High	Peak Found	High	Peak Found
Medium	P62743	AP-2 complex subunit sigma OS=Mus musculus OX=10090 GN=Ap2s1 PE=1 SV=1	232910	Ap2s1	ENSMUSG00000008036.11	1	1	1.594	1.68	0.932228	0.948217	0.970854	0.983707	395241	666216	738237	1.17681e+06	817718	954525	1.11942e+06	2.4855e+06	623200	339453	461430	748630	1.32672e+06	695552	892843	1.13611e+06	4.14317e+06	625149	1	1	1	1	1	1	1	1	1	Peak Found	Peak Found	Peak Found	Peak Found	Peak Found	Peak Found	Peak Found	Peak Found	High
High	Q8R121	Protein Z-dependent protease inhibitor OS=Mus musculus OX=10090 GN=Serpina10 PE=1 SV=1	217847	Serpina10	ENSMUSG00000061947.10	56	10	1.596	2.067	0.590965	0.224059	0.859292	0.669175	5.76087e+07	4.12149e+07	5.7235e+07	1.02411e+08	9.72267e+07	7.47079e+07	1.42244e+08	8.77114e+07	1.04483e+08	4.8359e+07	2.91821e+07	5.83117e+07	1.11537e+08	8.31601e+07	7.24093e+07	1.47117e+08	1.49057e+08	1.05185e+08	11	8	10	11	10	11	11	11	10	High	High	High	High	High	High	High	High	High
High	Q06770	Corticosteroid-binding globulin OS=Mus musculus OX=10090 GN=Serpina6 PE=1 SV=1	12401	Serpina6	ENSMUSG00000060807.7	111	12	1.6	1.016	0.588009	0.777469	0.858752	0.969468	3.68879e+08	2.96047e+08	3.99736e+08	5.67843e+08	6.20425e+08	4.97841e+08	4.11867e+08	2.93262e+08	3.31191e+08	306526416	2.12611e+08	4.06722e+08	6.20955e+08	5.30515e+08	4.86295e+08	4.26046e+08	4.96962e+08	332170072	11	11	12	12	12	12	11	11	11	High	High	High	High	High	High	High	High	High
High	Q9CZU6	Citrate synthase, mitochondrial OS=Mus musculus OX=10090 GN=Cs PE=1 SV=1	12974	Cs	ENSMUSG00000005683.8	4	2	1.601	0.91	0.628044	0.41862	0.873035	0.849944			5.51988e+06	9.68681e+06	5.51634e+06	1.03297e+07	2.30833e+06	7.247e+06	3.41959e+06			5.60161e+06	1.06885e+07	4671457	9.86957e+06	2.36876e+06	1.20155e+07	3.44001e+06			2	2	2	2	2	2	2	Not Found	Not Found	High	Peak Found	Peak Found	Peak Found	High	High	Peak Found
High	P12815	Programmed cell death protein 6 OS=Mus musculus OX=10090 GN=Pdcd6 PE=1 SV=2	18570	Pdcd6	ENSMUSG00000021576.5	4	1	1.602	0.935	0.586277	0.64634	0.858108	0.947492	2.01311e+08	1.27888e+08	1.93944e+08	2.9389e+08	3.24524e+08	1.33764e+08	2.50134e+08	1.09149e+08	1.5497e+08	1.5877e+08	92591320	196666276	317775210	275968086	131908496	259892135	185058444	1.54243e+08	2	1	2	2	2	2	2	2	2	High	High	High	Peak Found	Peak Found	Peak Found	Peak Found	High	Peak Found
High	Q8BVA4	Leiomodin-1 OS=Mus musculus OX=10090 GN=Lmod1 PE=1 SV=1	93689	Lmod1		15	1	1.603	1.308	0.585784	0.802816	0.858108	0.972114	1.66961e+08	1.59758e+08	1.7031e+08	2.82401e+08	2.67627e+08	2.57788e+08	2.62521e+08	1.3932e+08	1.87882e+08	144217456	110045634	1.72708e+08	313999972	233741584	243424560	272996374	244497118	189360544	1	2	2	2	1	2	2	2	1	High	High	Peak Found	Peak Found	High	High	High	High	High
High	D3Z6Q9	Bridging integrator 2 OS=Mus musculus OX=10090 GN=Bin2 PE=1 SV=1	668218	Bin2		27	7	1.604	1.393	0.584916	0.70184	0.858108	0.960326	2.0944e+07	6.6659e+07	6.22024e+07	3.66953e+07	7.05233e+07	2.32554e+07	4.47531e+07	5.43045e+07	3.44479e+07	1.73254e+07	4.68055e+07	6.34538e+07	3.94869e+07	5.93989e+07	2.25394e+07	4.59379e+07	9.3129e+07	34680379	5	6	5	5	5	5	6	6	5	High	Peak Found	High	High	High	High	High	High	High
High	P62331	ADP-ribosylation factor 6 OS=Mus musculus OX=10090 GN=Arf6 PE=1 SV=2	11845	Arf6	ENSMUSG00000044147.7	3	2	1.606	1.476	0.802171	0.943592	0.933401	0.983276	1.30363e+06	3.43512e+06	4.26483e+06	6.10022e+06	2.50345e+06	5.88815e+06	4.94867e+06	5.86594e+06	3.45867e+06	1.0925e+06	2.4644e+06	4.33557e+06	6.63592e+06	2.13994e+06	5.7698e+06	5123303	9.96652e+06	3.48593e+06	1	2	2	2	1	2	2	2	2	Peak Found	Peak Found	High	High	Peak Found	High	Peak Found	Peak Found	Peak Found
High	Q9D1A2	Cytosolic non-specific dipeptidase OS=Mus musculus OX=10090 GN=Cndp2 PE=1 SV=1	66054	Cndp2	ENSMUSG00000024644.16	2	2	1.613	1.855	0.880639	0.749142	0.961628	0.967209	1.82968e+06			2.95162e+06	1.97069e+06	4.46878e+06	3.39387e+06	3.49772e+06	3.135e+06	1.44374e+06			3.20786e+06	1.6671e+06	4395980	3.51318e+06	5.90303e+06	3116984	1			1	1	1	1	1	1	Peak Found	Not Found	Not Found	Peak Found	Peak Found	Peak Found	Peak Found	High	High
High	Q99JI4	26S proteasome non-ATPase regulatory subunit 6 OS=Mus musculus OX=10090 GN=Psmd6 PE=1 SV=1	66413	Psmd6	ENSMUSG00000021737.3	11	5	1.613	2.073	0.781576	0.457895	0.926596	0.874488	3.26156e+06	2.25428e+06	2.91724e+06	6.99569e+06	1.03329e+06	6.49364e+06	8.7568e+06	7.72109e+06	7.14213e+06	2.78233e+06	1.58369e+06	2981416	7.71623e+06	860696	6306756	8.99174e+06	1.29431e+07	7.17288e+06	2	2	2	3	1	3	3	3	3	High	Peak Found	High	High	Peak Found	High	High	High	High
High	Q60963	Platelet-activating factor acetylhydrolase OS=Mus musculus OX=10090 GN=Pla2g7 PE=2 SV=2	27226	Pla2g7	ENSMUSG00000023913.17	16	3	1.615	0.988	0.576425	0.690499	0.850924	0.957396	1.08322e+07	1.42875e+07	2.26103e+07	1.89486e+07	2.58204e+07	1.08301e+07	1.05695e+07	1.89178e+07	1.31115e+07	8.82905e+06	1.02824e+07	2.29028e+07	20600134	2.21451e+07	1.06249e+07	1.11037e+07	32642263	1.31778e+07	3	3	3	3	3	2	2	2	3	High	High	High	High	High	High	High	High	High
Medium	P34884	Macrophage migration inhibitory factor OS=Mus musculus OX=10090 GN=Mif PE=1 SV=2	17319	Mif	ENSMUSG00000033307.7	1	1	1.62	1.342	0.86769	0.827999	0.957953	0.972114	2.30099e+06	3.86174e+06	2.20997e+06	5.10202e+06	3.58014e+06	4.18902e+06	3.18023e+06	2.96593e+06	3.71522e+06	1.82816e+06	2759550	2.23933e+06	5444802	3.08995e+06	4.14699e+06	3.33921e+06	5.10354e+06	3.71482e+06	1	1	1	1	1	1	1	1	1	Peak Found	Peak Found	Peak Found	Peak Found	Peak Found	Peak Found	Peak Found	High	Peak Found
High	Q8VCC2	Liver carboxylesterase 1 OS=Mus musculus OX=10090 GN=Ces1 PE=1 SV=1	12623	Ces1g	ENSMUSG00000057074.6	51	1	1.621	1.116	0.571849	0.933069	0.850097	0.982089	3.04894e+07	3.3296e+07	2.85629e+07	4.94375e+07	6.08374e+07	4.577e+07	4.06661e+07	3.23667e+07	3.18901e+07	24911514	24177386	28971030	54712708	51129352	44547656	42872248	55213212	32136800	1	1	1	1	1	1	1	1	1	High	High	Peak Found	Peak Found	Peak Found	High	High	High	Peak Found
High	Q9JM76	Actin-related protein 2/3 complex subunit 3 OS=Mus musculus OX=10090 GN=Arpc3 PE=1 SV=3	56378	Arpc3	ENSMUSG00000029465.14	7	1	1.621	1.654	0.808017	0.776257	0.935413	0.969468	2.13055e+06	4.80088e+06	3.50574e+06	7.78128e+06	5.1484e+06	5.02328e+06	5.00183e+06	7.93872e+06	3.84237e+06	1.7837e+06	3557275	3557108	8519345	4.39215e+06	4.95625e+06	5.20321e+06	13900461	3.87118e+06	1	1	1	1	1	1	1	1	1	High	High	Peak Found	High	High	High	High	Peak Found	High
High	Q91YQ5	Dolichyl-diphosphooligosaccharide--protein glycosyltransferase subunit 1 OS=Mus musculus OX=10090 GN=Rpn1 PE=1 SV=1	103963	Rpn1	ENSMUSG00000030062.7	18	9	1.623	1.129	0.570667	0.888985	0.84929	0.973689	4.49142e+06	8.52045e+06	1.7411e+06	2.11984e+07	1.97131e+07	2.7915e+07	1.36596e+07	2.13864e+07	2.19821e+07	3.63589e+06	5.99158e+06	1.77583e+06	2.35512e+07	16655396	2.7011e+07	1.41303e+07	3.58865e+07	2.20039e+07	2	3	1	6	4	7	6	6	6	Peak Found	Peak Found	Peak Found	High	High	High	High	High	High
High	P23953	Carboxylesterase 1C OS=Mus musculus OX=10090 GN=Ces1c PE=1 SV=4	13884	Ces1c	ENSMUSG00000057400.14	616	19	1.624	1.079	0.570295	0.875389	0.84929	0.972263	5.76711e+09	4.45261e+09	5.26849e+09	8.44915e+09	8.27532e+09	7.34339e+09	6.63158e+09	4.89119e+09	5.34265e+09	4.78466e+09	3.16601e+09	5.36243e+09	9.29054e+09	7.06238e+09	7.13775e+09	6.86573e+09	8.19809e+09	5.36318e+09	34	28	29	32	32	33	33	32	31	High	High	High	High	High	High	High	High	High
High	Q9Z1R3	Apolipoprotein M OS=Mus musculus OX=10090 GN=Apom PE=1 SV=1	55938	Apom	ENSMUSG00000024391.7	48	5	1.625	1.31	0.569571	0.800076	0.84929	0.972114	1.59753e+08	1.44262e+08	1.6101e+08	2.45382e+08	2.48836e+08	2.36226e+08	2.39293e+08	1.63441e+08	1.98048e+08	1.35185e+08	9.95926e+07	1.63399e+08	2.70079e+08	2.13903e+08	2.26919e+08	2.49816e+08	277994736	1.99573e+08	5	5	5	5	5	5	5	5	5	High	High	High	High	High	High	High	High	High
High	Q8BGY2	Eukaryotic translation initiation factor 5A-2 OS=Mus musculus OX=10090 GN=Eif5a2 PE=1 SV=3	208691	Eif5a2	ENSMUSG00000050192.8	7	2	1.628	1.698	0.817107	0.744667	0.939391	0.967042	2.06565e+06	2.73047e+06	8.8861e+06	5.40117e+06	5.02977e+06	7.14857e+06	5.51007e+06	1.30279e+07	4.01422e+06	1.70607e+06	1.93083e+06	9.02243e+06	5.97732e+06	4.2241e+06	6.94296e+06	5764899	21331559	4.04361e+06	1	2	2	1	2	2	2	2	2	Peak Found	Peak Found	High	High	High	High	Peak Found	High	High
High	P07759	Serine protease inhibitor A3K OS=Mus musculus OX=10090 GN=Serpina3k PE=1 SV=2	20714	Serpina3k		673	10	1.634	1.165	0.562318	0.995992	0.844934	0.998227	6.62992e+09	4.95437e+09	6.51725e+09	1.04237e+10	1.15471e+10	9.87832e+09	8.09981e+09	6.64062e+09	7.31711e+09	5.52608e+09	3464033175	6.62086e+09	1.14102e+10	9.90882e+09	9.61771e+09	8.45183e+09	1.11952e+10	7.37283e+09	14	13	13	14	14	14	14	14	14	High	High	High	High	High	High	High	High	High
High	P40240	CD9 antigen OS=Mus musculus OX=10090 GN=Cd9 PE=1 SV=2	12527	Cd9	ENSMUSG00000030342.8	29	2	1.634	1.235	0.562554	0.897935	0.844934	0.977411	1.0885e+08	1.0214e+08	1.24116e+08	1.93607e+08	1.30434e+08	1.35941e+08	1.8711e+08	9.62367e+07	8.91445e+07	9.38181e+07	7.48059e+07	1.28526e+08	209125703	1.1249e+08	1.33984e+08	190204131	162769070	8.98304e+07	4	5	5	5	4	5	4	4	4	High	High	High	High	High	High	High	High	High
High	P27601	Guanine nucleotide-binding protein subunit alpha-13 OS=Mus musculus OX=10090 GN=Gna13 PE=1 SV=1	14674	Gna13	ENSMUSG00000020611.14	14	2	1.637	1.595	0.855924	0.942176	0.956481	0.982565		1.28165e+06	2.20242e+06	5.75735e+06	2.97598e+06	4.18352e+06	3.73119e+06	3.82941e+06	1.8568e+06		948642	2.23167e+06	6315230	2.53253e+06	4.12053e+06	3.89537e+06	6.70535e+06	1.87083e+06		1	2	2	2	2	2	2	2	Not Found	High	High	High	High	High	High	High	Peak Found
High	P17182	Alpha-enolase OS=Mus musculus OX=10090 GN=Eno1 PE=1 SV=3	13806; 433182	Eno1; Gm5506; Eno1b	ENSMUSG00000059040.4; ENSMUSG00000063524.13	79	9	1.638	1.579	0.559938	0.517021	0.844934	0.890313	4.37112e+07	5.10716e+07	7.11953e+07	1.20074e+08	6.83651e+07	9.77335e+07	1.02631e+08	1.08525e+08	8.2996e+07	3.64178e+07	3.59665e+07	7.24879e+07	132153061	5.79945e+07	9.47881e+07	1.06177e+08	1.81039e+08	8.35483e+07	10	11	11	12	10	11	11	12	12	High	High	High	High	High	High	High	High	High
High	Q64442	Sorbitol dehydrogenase OS=Mus musculus OX=10090 GN=Sord PE=1 SV=3	20322	Sord	ENSMUSG00000027227.7	10	4	1.639	1.396	0.55875	0.698411	0.844934	0.960326	8.42816e+06	1.43048e+07	1.47083e+07	2.41066e+07	1.35499e+07	2.32611e+07	2.07401e+07	1.76029e+07	1.76478e+07	6.95841e+06	1.01767e+07	1.49109e+07	2.64705e+07	1.15653e+07	2.26723e+07	21405821	2.9527e+07	1.77066e+07	4	4	4	4	4	4	4	4	4	Peak Found	Peak Found	Peak Found	High	High	High	High	Peak Found	High
High	P03953	Complement factor D OS=Mus musculus OX=10090 GN=Cfd PE=1 SV=1	11537	Cfd	ENSMUSG00000061780.6	50	5	1.645	1.036	0.554611	0.809611	0.844934	0.972114	2.59206e+08	1.93713e+08	1.93881e+08	4.13183e+08	4.493e+08	2.87324e+08	2.71223e+08	1.94173e+08	2.00284e+08	2.19627e+08	1.3558e+08	1.97933e+08	450600169	3.85298e+08	2.80914e+08	2.79363e+08	3.26073e+08	201825777	5	4	5	5	6	6	5	5	4	High	High	High	High	High	High	High	High	High
High	P60710	Actin, cytoplasmic 1 OS=Mus musculus OX=10090 GN=Actb PE=1 SV=1	11461	Actb	ENSMUSG00000029580.14	458	1	1.655	1.483	0.547692	0.606498	0.840478	0.927422	2.06768e+09	2.6444e+09	2.86302e+09	4.44825e+09	3.08204e+09	4.55474e+09	3.31591e+09	5.1508e+09	3.12627e+09	1.71026e+09	1.86241e+09	2.90775e+09	4.88622e+09	2.64794e+09	4.43845e+09	3.45143e+09	8.66539e+09	3.14204e+09	33	33	34	31	33	34	35	35	33	High	High	High	High	High	High	High	High	High
High	Q99KJ8	Dynactin subunit 2 OS=Mus musculus OX=10090 GN=Dctn2 PE=1 SV=3	69654	Dctn2	ENSMUSG00000025410.10	2	2	1.659	1.437	0.54476	0.653619	0.839062	0.948062	2.5776e+07		5.0357e+07	5.96844e+07	5.98382e+07		8.37161e+07	3.20171e+07		21542098		51070904	65384044	51009928		87184512	56071432		1		1	1	1		1	1		Peak Found	Not Found	Peak Found	Peak Found	Peak Found	Not Found	Peak Found	High	Not Found
High	O88947	Coagulation factor X OS=Mus musculus OX=10090 GN=F10 PE=1 SV=1	14058	F10	ENSMUSG00000031444.16	94	14	1.66	1.259	0.543657	0.86584	0.839062	0.972114	6.06878e+08	3.99195e+08	4.0704e+08	5.02641e+08	5.40682e+08	4.8377e+08	5.54731e+08	3.2617e+08	4.93971e+08	5.01829e+08	2.79187e+08	4.1448e+08	5.52453e+08	4.58806e+08	4.69386e+08	5.76186e+08	5.49047e+08	4.96615e+08	14	12	12	15	15	15	15	15	15	High	High	High	High	High	High	High	High	High
High	P97290	Plasma protease C1 inhibitor OS=Mus musculus OX=10090 GN=Serping1 PE=1 SV=3	12258	Serping1	ENSMUSG00000023224.12	136	16	1.661	1.312	0.543516	0.797421	0.839062	0.972114	3.34154e+08	2.72511e+08	3.26031e+08	4.84061e+08	5.42857e+08	5.16416e+08	4.66146e+08	3.58854e+08	4.26066e+08	278370119	1.90196e+08	3.3174e+08	5.30802e+08	4.65221e+08	5.0029e+08	4.83011e+08	6.03967e+08	4.28364e+08	14	13	14	14	15	15	15	13	15	High	High	High	High	High	High	High	High	High
High	P19096	Fatty acid synthase OS=Mus musculus OX=10090 GN=Fasn PE=1 SV=2	14104	Fasn	ENSMUSG00000025153.9	148	52	1.671	1.871	0.536292	0.314355	0.83255	0.788937	2.35016e+08	1.76735e+08	1.97957e+08	3.52317e+08	1.81751e+08	2.42027e+08	2.61499e+08	4.66587e+08	2.44118e+08	1.98314e+08	1.24752e+08	2.00851e+08	3.85413e+08	1.5749e+08	2.34557e+08	2.72053e+08	8.03825e+08	2.45773e+08	30	27	25	40	27	32	34	41	35	High	High	High	High	High	High	High	High	High
High	P35278	Ras-related protein Rab-5C OS=Mus musculus OX=10090 GN=Rab5c PE=1 SV=2	19345	Rab5c	ENSMUSG00000019173.11	23	5	1.686	1.632	0.525572	0.522437	0.828832	0.892202	9.94788e+06	9.34896e+06	1.79823e+07	2.40936e+07	1.43009e+07	2.10744e+07	1.4686e+07	2.38546e+07	1.58561e+07	8.08355e+06	6751766	1.82824e+07	2.61792e+07	1.21516e+07	2.06706e+07	15072768	40404015	1.58615e+07	5	4	5	5	5	5	4	5	5	High	High	High	High	High	High	High	High	High
High	Q61207	Prosaposin OS=Mus musculus OX=10090 GN=Psap PE=1 SV=2	19156	Psap	ENSMUSG00000004207.14	30	7	1.687	1.434	0.524895	0.657011	0.828832	0.948062	1.7367e+07	1.29076e+07	2.01525e+07	3.3282e+07	4.03352e+07	2.71372e+07	3.51173e+07	2.44458e+07	2.62661e+07	1.43506e+07	9.20591e+06	2.04742e+07	3.66179e+07	34343988	2.63573e+07	36031674	4.08321e+07	2.62801e+07	6	5	6	7	7	7	7	7	6	Peak Found	High	High	High	High	High	High	High	High
High	Q06194	Coagulation factor VIII OS=Mus musculus OX=10090 GN=F8 PE=2 SV=2	14069	F8	ENSMUSG00000031196.13	17	4	1.692	1.739	0.535627	0.501403	0.83255	0.88135	6.25226e+06	6.91041e+06	1.61136e+07	9.72638e+06	1.23935e+07	1.14448e+07	7.99478e+06	1.27942e+07	1.05515e+07	5.14906e+06	4.94239e+06	1.63382e+07	1.07535e+07	1.04177e+07	1.10993e+07	8.36943e+06	2.14256e+07	1.0631e+07	3	3	4	4	4	3	3	3	4	Peak Found	High	High	High	High	High	High	High	High
High	P05064	Fructose-bisphosphate aldolase A OS=Mus musculus OX=10090 GN=Aldoa PE=1 SV=2	11674	Aldoa	ENSMUSG00000030695.14	159	19	1.695	1.667	0.519869	0.446017	0.828832	0.874488	1.91764e+08	2.09663e+08	2.03088e+08	4.8631e+08	2.78822e+08	3.54073e+08	3.97049e+08	3.55007e+08	3.50017e+08	1.58904e+08	1.48001e+08	2.05968e+08	5.37561e+08	2.39935e+08	3.44576e+08	4.18296e+08	603184650	352609372	18	19	17	19	20	19	19	19	20	High	High	High	High	High	High	High	High	High
Medium	O35129	Prohibitin-2 OS=Mus musculus OX=10090 GN=Phb2 PE=1 SV=1	12034	Phb2	ENSMUSG00000004264.17	2	1	1.695	2.127	0.862422	0.622595	0.957526	0.941279		1.16735e+06	736214	2.08889e+06	1.18158e+06	1.57401e+06	1.4337e+06	2.71258e+06	1.9066e+06		797465	748144	2248830	1.01761e+06	1.53397e+06	1.48451e+06	4548046	1.92235e+06		1	1	1	1	1	1	1	1	Not Found	Peak Found	Peak Found	High	Peak Found	Peak Found	Peak Found	High	Peak Found
High	Q6UGQ3	Secretoglobin family 2B member 2 OS=Mus musculus OX=10090 GN=Scgb2b2 PE=2 SV=1	381970	Scgb2b2		24	3	1.699	1.884	0.51712	0.30734	0.828832	0.782094	1.18591e+07	1.94613e+07	1.42711e+07	3.56287e+07	2.24608e+07	4.52824e+07	1.78299e+07	3.58204e+07	3.67162e+07	9.83707e+06	1.35407e+07	1.44745e+07	3.85686e+07	1.93972e+07	44355320	1.85767e+07	6.06184e+07	3.69577e+07	2	4	3	4	4	4	3	3	4	Peak Found	High	High	High	High	High	High	High	High
High	Q9WVA4	Transgelin-2 OS=Mus musculus OX=10090 GN=Tagln2 PE=1 SV=4	21346	Tagln2	ENSMUSG00000026547.15	17	5	1.703	1.432	0.514328	0.704098	0.828832	0.960326	6.85808e+06	1.0412e+07	1.53572e+07	2.12366e+07	1.49204e+07	2.0609e+07	1.65847e+07	1.89847e+07	1.19536e+07	5.7079e+06	7236688	1.58446e+07	2.33264e+07	1.26336e+07	1.98454e+07	1.69185e+07	3.13475e+07	1.19913e+07	2	2	3	4	4	4	4	4	3	Peak Found	High	High	High	High	High	High	High	High
High	P24549	Retinal dehydrogenase 1 OS=Mus musculus OX=10090 GN=Aldh1a1 PE=1 SV=5	11668	Aldh1a1	ENSMUSG00000053279.6	88	15	1.707	1.946	0.511527	0.276219	0.828832	0.74213	4.84516e+07	5.86506e+07	5.87025e+07	1.16892e+08	8.04023e+07	9.7751e+07	1.2343e+08	1.31222e+08	1.93276e+08	40282241	4.16109e+07	5.96406e+07	128756598	6.86416e+07	94619325	1.27956e+08	220581779	194493340	10	13	11	14	14	13	14	15	14	High	High	High	High	High	High	High	High	High
High	P48759	Pentraxin-related protein PTX3 OS=Mus musculus OX=10090 GN=Ptx3 PE=1 SV=2	19288	Ptx3	ENSMUSG00000027832.5	12	4	1.707	2.679	0.511579	0.0778532	0.828832	0.376056	7.50558e+06	1.50863e+07	1.07384e+07	1.19009e+08	1.21609e+08	2.72746e+07	3.14948e+07	2.66774e+07	3.64114e+07	6267943	1.04465e+07	1.09291e+07	1.31344e+08	1.02387e+08	2.64402e+07	32853748	4.4062e+07	3.66703e+07	2	2	3	4	3	3	4	4	4	Peak Found	Peak Found	High	High	High	High	High	High	High
High	Q91WG0	Acylcarnitine hydrolase OS=Mus musculus OX=10090 GN=Ces2c PE=1 SV=1	234671	Ces2c	ENSMUSG00000061825.10	8	1	1.711	3.358	0.854158	0.193561	0.956481	0.622599		749097		1.50669e+06	1.28155e+06	278181		5.95324e+06	1.06316e+06		536394		1.67041e+06	1.07395e+06	269680		9979684	1.07121e+06		1		1	1	1		1	1	Not Found	Peak Found	Not Found	Peak Found	Peak Found	Peak Found	Not Found	High	Peak Found
High	Q9QXY6	EH domain-containing protein 3 OS=Mus musculus OX=10090 GN=Ehd3 PE=1 SV=2	57440	Ehd3	ENSMUSG00000024065.7	42	4	1.713	1.628	0.507716	0.47618	0.828832	0.876382	8.31454e+06	1.35068e+07	1.93154e+07	2.87448e+07	1.58292e+07	2.62915e+07	1.89466e+07	2.6547e+07	2.03916e+07	6.83472e+06	9.67718e+06	1.9681e+07	3.10317e+07	1.35565e+07	2.57876e+07	1.97363e+07	45285771	2.05395e+07	3	6	6	6	5	7	5	6	6	Peak Found	High	High	High	High	High	High	High	High
High	Q64339	Ubiquitin-like protein ISG15 OS=Mus musculus OX=10090 GN=Isg15 PE=1 SV=4	100038882	Isg15	ENSMUSG00000035692.6	9	4	1.714	2.584	0.555608	0.181551	0.844934	0.604268	1.71394e+06	5.91631e+06	4.80303e+06	1.22343e+07	5.6509e+06	1.02028e+07	9.29938e+06	2.57998e+07	8.88225e+06	1.47707e+06	4.35044e+06	4.95229e+06	1.32273e+07	4874194	1.00901e+07	9.51468e+06	4.38989e+07	8.93413e+06	1	1	1	3	1	2	3	3	2	Peak Found	Peak Found	Peak Found	High	Peak Found	High	Peak Found	High	High
High	P35700	Peroxiredoxin-1 OS=Mus musculus OX=10090 GN=Prdx1 PE=1 SV=1	18477	Prdx1	ENSMUSG00000028691.12	16	6	1.718	1.798	0.504366	0.356392	0.828832	0.836584	1.74385e+07	2.02246e+07	1.96547e+07	4.07861e+07	2.26752e+07	3.71954e+07	2.99095e+07	4.99507e+07	3.16529e+07	1.41663e+07	14381551	1.99213e+07	4.40778e+07	1.94352e+07	3.64872e+07	3.1046e+07	85000566	3.16709e+07	4	4	3	4	4	4	4	4	4	High	High	High	High	High	High	Peak Found	High	High
High	Q80XR2	Calcium-transporting ATPase type 2C member 1 OS=Mus musculus OX=10090 GN=Atp2c1 PE=1 SV=2	235574	Atp2c1	ENSMUSG00000032570.17	5	3	1.72	0.883	0.822238	0.381831	0.941887	0.843052	4.14404e+06	3.33874e+06	2.29977e+06	6.67286e+06	445149	1.24741e+06	2.02956e+06	4.50551e+06	8.5679e+06	3408596	2354808	2.34481e+06	7.40814e+06	391259	1.2218e+06	2.12245e+06	7.35505e+06	8.63131e+06	1	1	1	2	1	1	1	2	2	Peak Found	Peak Found	Peak Found	Peak Found	Peak Found	Peak Found	Peak Found	High	High
High	Q9D154	Leukocyte elastase inhibitor A OS=Mus musculus OX=10090 GN=Serpinb1a PE=1 SV=1	66222	Serpinb1a	ENSMUSG00000044734.15	4	1	1.722	2.209	0.800824	0.514758	0.932774	0.890313	1.42445e+06	1.90014e+06	2.31858e+06	4.052e+06	2.43999e+06	3.27137e+06	5.12165e+06	4.32914e+06	2.43824e+06	1.1663e+06	1.38969e+06	2.34855e+06	4.47621e+06	2.05613e+06	3.19336e+06	5.3972e+06	7458915	2.45716e+06	1	1	1	1	1	1	1	1	1	Peak Found	Peak Found	Peak Found	High	Peak Found	High	Peak Found	High	High
High	P84084	ADP-ribosylation factor 5 OS=Mus musculus OX=10090 GN=Arf5 PE=1 SV=2	11844	Arf5	ENSMUSG00000020440.13	28	1	1.727	1.668	0.846603	0.940492	0.953572	0.982565	853688	1.07874e+06	1.3873e+06	2.11194e+06	1.3266e+06	2.39635e+06	1.36575e+06	2.62168e+06	1.79921e+06	688943	792448	1.4062e+06	2.31212e+06	1.12229e+06	2366451	1.42544e+06	4309470	1.81306e+06	1	1	1	1	1	1	1	1	1	Peak Found	Peak Found	Peak Found	Peak Found	Peak Found	High	Peak Found	Peak Found	Peak Found
High	Q923D2	Flavin reductase (NADPH) OS=Mus musculus OX=10090 GN=Blvrb PE=1 SV=3	233016	Blvrb	ENSMUSG00000040466.16	14	4	1.728	1.309	0.497725	0.801685	0.828832	0.972114	1.95792e+08	9.49747e+07	1.30362e+08	1.70466e+08	1.27566e+08	1.45836e+08	1.24944e+08	8.27306e+07	1.39295e+08	160406347	6.52434e+07	1.32135e+08	191294335	1.11817e+08	142427711	1.33624e+08	138177727	1.40297e+08	3	3	3	4	4	4	4	4	4	Peak Found	Peak Found	High	High	High	High	High	High	High
High	P25911	Tyrosine-protein kinase Lyn OS=Mus musculus OX=10090 GN=Lyn PE=1 SV=4	17096	Lyn	ENSMUSG00000042228.14	48	10	1.728	1.378	0.497977	0.718732	0.828832	0.960326	6.28354e+07	8.74478e+07	8.1758e+07	1.11012e+08	8.39638e+07	9.71364e+07	8.98301e+07	8.69177e+07	7.79987e+07	5.10727e+07	6.28721e+07	8.29987e+07	1.22145e+08	7.17456e+07	94300082	9.25821e+07	1.47625e+08	78046496	8	9	7	10	10	10	10	10	9	Peak Found	High	High	High	High	High	High	High	High
High	O08742	Platelet glycoprotein V OS=Mus musculus OX=10090 GN=Gp5 PE=1 SV=1	14729	Gp5		22	6	1.732	1.262	0.494811	0.861874	0.828832	0.972114	1.20939e+08	1.47011e+08	1.24814e+08	7.0444e+07	6.79561e+07	7.18862e+07	7.64697e+07	8.92747e+07	7.29756e+07	1.00437e+08	102378308	1.2733e+08	7.84294e+07	5.73292e+07	6.91791e+07	7.86137e+07	1.46066e+08	7.32119e+07	6	5	6	6	7	6	7	5	6	Peak Found	High	High	High	High	High	High	High	High
High	P11835	Integrin beta-2 OS=Mus musculus OX=10090 GN=Itgb2 PE=1 SV=2	16414	Itgb2		45	13	1.736	1.379	0.492213	0.71745	0.828832	0.960326	2.39858e+07	2.41039e+07	3.35236e+07	5.73857e+07	4.20093e+07	5.49257e+07	4.10651e+07	3.72523e+07	4.2403e+07	1.94952e+07	1.73451e+07	3.402e+07	6.29228e+07	3.54891e+07	5.34339e+07	4.23263e+07	6.25828e+07	4.24074e+07	8	8	9	10	10	10	10	11	11	High	High	High	High	High	High	High	High	High
High	Q9R0P5	Destrin OS=Mus musculus OX=10090 GN=Dstn PE=1 SV=3	56431	Dstn	ENSMUSG00000015932.8	10	5	1.738	1.409	0.491097	0.683529	0.828832	0.955127	3.18323e+07	3.73462e+07	2.10404e+07	1.61743e+07	1.18679e+07	3.21525e+07	5.24575e+07	6.002e+07	7.80175e+06	2.58276e+07	2.69619e+07	2.13382e+07	1.75843e+07	1.0205e+07	3.12201e+07	53357041	102095035	7.82862e+06	4	4	2	3	3	4	4	4	3	High	Peak Found	Peak Found	High	Peak Found	High	High	High	Peak Found
High	Q64455	Receptor-type tyrosine-protein phosphatase eta OS=Mus musculus OX=10090 GN=Ptprj PE=1 SV=2	19271	Ptprj		42	11	1.739	1.368	0.490864	0.730464	0.828832	0.963077	1.35422e+07	2.24496e+07	2.84276e+07	5.08343e+07	4.62674e+07	5.98275e+07	4.0058e+07	3.66305e+07	3.31261e+07	1.10655e+07	1.56772e+07	2.89013e+07	5.48671e+07	3.99565e+07	5.8641e+07	4.17406e+07	6.16892e+07	3.33513e+07	5	6	8	10	10	9	10	10	9	High	High	High	High	High	High	High	High	High
High	P06728	Apolipoprotein A-IV OS=Mus musculus OX=10090 GN=Apoa4 PE=1 SV=3	11808	Apoa4	ENSMUSG00000032080.6	367	21	1.741	1.095	0.489235	0.900514	0.828832	0.977411	1.43489e+09	1.8162e+09	1.85656e+09	2.84996e+09	2.99035e+09	2.83501e+09	1.93804e+09	1.73602e+09	1.89384e+09	1.18312e+09	1.28798e+09	1.88252e+09	3.13979e+09	2.54826e+09	2.74704e+09	2.00099e+09	2.91979e+09	1.89822e+09	33	33	29	34	34	34	33	32	34	High	High	High	High	High	High	High	High	High
High	Q61730	Interleukin-1 receptor accessory protein OS=Mus musculus OX=10090 GN=Il1rap PE=1 SV=1	16180	Il1rap	ENSMUSG00000022514.14	32	5	1.741	1.192	0.4893	0.956774	0.828832	0.985568	3.32764e+07	2.95224e+07	3.69306e+07	5.37381e+07	5.44827e+07	5.91133e+07	3.53437e+07	3.54735e+07	4.1002e+07	27469272	2.05674e+07	3.74605e+07	5.84484e+07	4.71015e+07	57621408	3.67466e+07	6.0505e+07	41192749	5	5	5	5	5	5	5	4	5	High	High	High	High	High	High	High	High	High
High	Q61171	Peroxiredoxin-2 OS=Mus musculus OX=10090 GN=Prdx2 PE=1 SV=3	21672	Prdx2	ENSMUSG00000005161.15	70	9	1.761	2.004	0.476439	0.249792	0.828832	0.715677	1.85512e+08	1.77361e+08	1.54784e+08	3.66121e+08	2.25731e+08	3.40305e+08	3.53123e+08	4.35364e+08	2.97615e+08	1.5406e+08	125152394	1.57868e+08	3.98715e+08	192918035	3.31244e+08	3.63355e+08	7.25497e+08	2.9922e+08	9	9	10	10	9	10	10	9	9	High	High	High	High	High	High	High	High	High
High	P16301	Phosphatidylcholine-sterol acyltransferase OS=Mus musculus OX=10090 GN=Lcat PE=1 SV=2	16816	Lcat	ENSMUSG00000035237.7	74	9	1.763	1.336	0.47517	0.767951	0.828832	0.969357	8.40504e+07	6.94771e+07	9.84473e+07	1.582e+08	1.60508e+08	1.39544e+08	1.42913e+08	1.03324e+08	1.19788e+08	6.97081e+07	4.87768e+07	100178129	174667595	1.37431e+08	1.36436e+08	149456207	1.70715e+08	1.20609e+08	8	8	9	9	9	9	9	9	9	High	High	High	High	High	High	High	High	High
High	P39655	Polyunsaturated fatty acid lipoxygenase ALOX12 OS=Mus musculus OX=10090 GN=Alox12 PE=1 SV=4	11684	Alox12	ENSMUSG00000000320.10	51	13	1.763	1.722	0.475408	0.405899	0.828832	0.84578	8.92581e+07	7.70302e+07	9.40437e+07	1.43253e+08	1.1296e+08	9.89623e+07	1.41567e+08	1.03902e+08	1.23767e+08	7.58213e+07	5.65108e+07	9.61314e+07	1.559e+08	9.70021e+07	9.75495e+07	1.45799e+08	1.79286e+08	1.24597e+08	9	8	9	12	11	11	9	12	10	High	High	High	High	High	High	High	High	High
High	P09470	Angiotensin-converting enzyme OS=Mus musculus OX=10090 GN=Ace PE=1 SV=3	11421	Ace	ENSMUSG00000020681.14	11	3	1.765	1.361	0.594071	0.962929	0.861922	0.985568	4.43704e+06	3.30366e+06	4.49789e+06	9.01718e+06	6.41171e+06	5.82965e+06	6.12182e+06	5.17046e+06	4.94707e+06	3.70603e+06	2.44729e+06	4.56098e+06	9880260	5464346	5.74779e+06	6.37786e+06	9055310	4.98427e+06	1	1	1	1	1	1	1	1	1	High	High	High	High	High	High	High	High	High
High	P01887	Beta-2-microglobulin OS=Mus musculus OX=10090 GN=B2m PE=1 SV=2	12010	B2m	ENSMUSG00000060802.8	29	4	1.766	0.98	0.473285	0.718724	0.828832	0.960326	2.74354e+07	6.26615e+07	2.89778e+07	6.92171e+07	1.02932e+08	6.99263e+07	3.33248e+07	3.94531e+07	3.71872e+07	2.33442e+07	44045076	29401356	7.62045e+07	8.94245e+07	6.75714e+07	3.47522e+07	6.86808e+07	37481672	3	4	2	4	4	4	3	4	2	High	High	High	High	High	High	High	High	High
High	P51885	Lumican OS=Mus musculus OX=10090 GN=Lum PE=1 SV=2	17022	Lum	ENSMUSG00000036446.5	41	6	1.768	1.159	0.472508	0.995992	0.828832	0.998227	2.38505e+08	1.36673e+08	1.76186e+08	2.3863e+08	2.85314e+08	2.08733e+08	1.83095e+08	1.07539e+08	1.64543e+08	2.00443e+08	1.00512e+08	1.79489e+08	2.61306e+08	2.43755e+08	2.0553e+08	189095987	1.81843e+08	1.65343e+08	6	6	6	6	6	6	6	6	6	High	High	High	High	High	High	High	High	High
High	D7PDD4	Megakaryocyte and platelet inhibitory receptor G6b OS=Mus musculus OX=10090 GN=Mpig6b PE=1 SV=1	106722	AU023871; G6b; Mpig6b	ENSMUSG00000073414.8	4	3	1.771	1.394	0.470754	0.79051	0.82879	0.971974	737749	9.37539e+06	1.0217e+07	1.83251e+07	1.30727e+07	2.00883e+07	1.54093e+07	1.28076e+07	1.32395e+07	591905	6.54047e+06	1.03564e+07	2.01903e+07	11435335	1.92373e+07	16142993	2.28124e+07	1.33446e+07	1	2	2	2	1	2	1	2	2	Peak Found	Peak Found	High	High	Peak Found	Peak Found	High	High	Peak Found
High	Q6PB93	Polypeptide N-acetylgalactosaminyltransferase 2 OS=Mus musculus OX=10090 GN=Galnt2 PE=1 SV=1	108148	Galnt2	ENSMUSG00000089704.9	5	3	1.774	1.907	0.52833	0.39707	0.829965	0.84578	4.01567e+06	6.37023e+06	4.67062e+06	1.10255e+07	8.03675e+06	9.75276e+06	7.66605e+06	1.49559e+07	1.3223e+07	3376305	4.47871e+06	4.76172e+06	1.21018e+07	6.9089e+06	9.51755e+06	7967457	25026970	1.33234e+07	3	2	2	3	3	3	3	3	3	Peak Found	Peak Found	Peak Found	High	Peak Found	High	Peak Found	High	Peak Found
High	P54116	Erythrocyte band 7 integral membrane protein OS=Mus musculus OX=10090 GN=Stom PE=1 SV=3	13830	Stom	ENSMUSG00000026880.11	119	11	1.776	2.204	0.4675	0.176525	0.826208	0.600498	1.58331e+08	2.57647e+08	1.95632e+08	3.47275e+08	2.77098e+08	2.74434e+08	3.22027e+08	4.3769e+08	2.85083e+08	128381900	1.85696e+08	1.98765e+08	3.82308e+08	2.32296e+08	2.66006e+08	3.28598e+08	7.2617e+08	2.84748e+08	12	11	12	13	14	14	14	15	14	High	High	High	High	High	High	High	High	High
High	P10639	Thioredoxin OS=Mus musculus OX=10090 GN=Txn PE=1 SV=3	22166	Txn1	ENSMUSG00000028367.5	5	2	1.777	0.866	0.555528	0.46668	0.844934	0.874488	8.26188e+06	2.07143e+06	9.86539e+06	4.05866e+06	3.6807e+06	4.33348e+06	6.75433e+06	1.37136e+07		6655794	1.46291e+06	9997726	4.57624e+06	3078628	4.10335e+06	6.91208e+06	22487640		1	1	1	1	1	2	2	2		High	High	High	High	High	Peak Found	Peak Found	Peak Found	Not Found
High	P67778	Prohibitin OS=Mus musculus OX=10090 GN=Phb PE=1 SV=1	18673	Phb	ENSMUSG00000038845.11	2	2	1.778	2.729	0.466376	0.204391	0.825318	0.637471	1.1762e+07	1.09454e+06	2.75593e+06	2.25211e+07	2.01116e+07	2.68774e+06	2.27748e+07	6.80157e+06	8.13447e+06	9520633	790202	2795050	2.50849e+07	1.67494e+07	2.58769e+06	23023262	1.13488e+07	8.08869e+06	1	1	1	2	2	2	1	2	2	Peak Found	Peak Found	Peak Found	High	Peak Found	Peak Found	Peak Found	High	Peak Found
High	P09055	Integrin beta-1 OS=Mus musculus OX=10090 GN=Itgb1 PE=1 SV=1	16412	Itgb1	ENSMUSG00000025809.15	178	22	1.781	1.251	0.464281	0.876191	0.82499	0.972263	1.70373e+08	2.2179e+08	1.86843e+08	4.00914e+08	2.95622e+08	3.69944e+08	3.12929e+08	2.26339e+08	2.32737e+08	1.41647e+08	1.56956e+08	1.8979e+08	4.39055e+08	2.53575e+08	3.60302e+08	3.26891e+08	3.84379e+08	2.34398e+08	19	21	19	23	21	23	21	23	21	High	High	High	High	High	High	High	High	High
High	Q6IRU2	Tropomyosin alpha-4 chain OS=Mus musculus OX=10090 GN=Tpm4 PE=1 SV=3	326618	Tpm4	ENSMUSG00000031799.9	28	6	1.786	1.626	0.461198	0.47823	0.822727	0.876468	2.55007e+07	3.82856e+07	3.42867e+07	6.00274e+07	4.36686e+07	5.57236e+07	5.64403e+07	4.91842e+07	3.772e+07	2.08555e+07	27118969	3.47561e+07	6.57152e+07	3.75238e+07	54851309	5.95539e+07	8.17743e+07	3.79183e+07	6	6	6	6	6	6	6	6	6	High	High	High	High	High	High	High	High	High
High	P48193	Protein 4.1 OS=Mus musculus OX=10090 GN=Epb41 PE=1 SV=2	269587	Epb4.1; Epb41	ENSMUSG00000028906.16	63	15	1.791	2.351	0.458404	0.136748	0.818843	0.528539	1.11085e+07	6.07519e+07	2.26462e+07	1.23251e+08	4.47045e+07	9.32349e+07	8.1957e+07	1.75856e+08	7.96847e+07	9.28622e+06	4.2196e+07	2.30092e+07	1.36718e+08	38526238	9.01973e+07	8.56611e+07	2.96364e+08	8.02697e+07	6	12	10	12	13	13	13	14	13	High	High	High	High	High	High	High	High	High
High	P51910	Apolipoprotein D OS=Mus musculus OX=10090 GN=Apod PE=1 SV=1	11815	Apod	ENSMUSG00000022548.14	41	6	1.794	1.343	0.456801	0.759941	0.818843	0.967481	1.44606e+08	4.93168e+07	5.06721e+07	1.43155e+08	1.49547e+08	1.4093e+08	1.39357e+08	1.09194e+08	1.42698e+08	1.22606e+08	3.44782e+07	5.14409e+07	1.56755e+08	129388136	1.3664e+08	1.44906e+08	1.86894e+08	143484899	7	6	6	8	8	8	8	6	8	High	High	High	High	High	High	High	High	High
High	P49817	Caveolin-1 OS=Mus musculus OX=10090 GN=Cav1 PE=1 SV=1	12389	Cav1	ENSMUSG00000007655.16	4	2	1.795	2.302	0.795608	0.501677	0.93195	0.88135	1.34667e+06	1.53107e+06	1.22252e+06	3.58979e+06	1.22683e+06	2.41715e+06	1.97958e+06	2.02267e+07	3.10022e+06	1.08445e+06	1.12277e+06	1.23886e+06	3.9352e+06	1.03959e+06	2.38831e+06	2.06907e+06	33489770	3124141	1	1	1	1	1	1	1	2	1	Peak Found	High	Peak Found	Peak Found	Peak Found	High	Peak Found	High	Peak Found
High	Q99JI6	Ras-related protein Rap-1b OS=Mus musculus OX=10090 GN=Rap1b PE=1 SV=2	215449	Rap1b	ENSMUSG00000052681.8	143	4	1.803	1.416	0.450931	0.676714	0.818843	0.954103	2.41207e+08	2.49724e+08	2.62341e+08	5.17319e+08	3.49694e+08	4.48571e+08	3.99279e+08	3.37564e+08	3.07195e+08	2.03235e+08	1.77399e+08	2.68367e+08	560655434	3.00663e+08	4.38402e+08	4.09655e+08	5.65596e+08	3.0927e+08	14	12	13	14	15	14	15	15	14	High	High	High	High	High	High	High	High	High
High	Q9WVK4	EH domain-containing protein 1 OS=Mus musculus OX=10090 GN=Ehd1 PE=1 SV=1	13660	Ehd1	ENSMUSG00000024772.9; ENSMUSG00000107039.1	32	3	1.803	1.68	0.483783	0.665028	0.828832	0.948062	4.25039e+06	2.6356e+06	7.27527e+06	1.28251e+07	5.01806e+06	1.12282e+07	8.63119e+06	1.28775e+07	8.41686e+06	3.59119e+06	1.8172e+06	7.38436e+06	1.40418e+07	4.36531e+06	10798912	8.9821e+06	22275983	8.48523e+06	2	1	2	2	2	2	2	2	2	High	Peak Found	High	High	Peak Found	High	High	High	High
High	P40142	Transketolase OS=Mus musculus OX=10090 GN=Tkt PE=1 SV=1	21881	Tkt	ENSMUSG00000021957.6	31	10	1.809	1.816	0.447847	0.371803	0.817566	0.838468	8.42602e+06	1.21585e+07	1.21295e+07	2.04449e+07	1.02701e+07	1.58695e+07	1.51456e+07	3.14024e+07	1.29059e+07	6.96082e+06	8.43218e+06	1.23281e+07	2.22948e+07	8.93932e+06	1.54868e+07	1.58649e+07	5.16161e+07	1.29991e+07	5	6	6	5	5	5	5	6	5	Peak Found	Peak Found	High	High	High	High	High	High	High
High	P17742	Peptidyl-prolyl cis-trans isomerase A OS=Mus musculus OX=10090 GN=Ppia PE=1 SV=2	268373	Ppia	ENSMUSG00000071866.12	43	7	1.811	1.314	0.44662	0.794964	0.816448	0.972114	5.20453e+07	9.97074e+07	9.71059e+07	1.70877e+08	1.37122e+08	1.69832e+08	8.9667e+07	1.21031e+08	9.3665e+07	4.26264e+07	6.97577e+07	98707568	1.8461e+08	1.17551e+08	1.66295e+08	9.32036e+07	2.04011e+08	9.4097e+07	8	7	7	8	8	8	7	7	7	High	High	High	High	High	High	High	High	High
High	Q9QZI9	Serine incorporator 3 OS=Mus musculus OX=10090 GN=Serinc3 PE=1 SV=2	26943	Serinc3	ENSMUSG00000017707.9	9	2	1.821	0.899	0.726023	0.371141	0.899384	0.838468	1.82096e+06	4.09973e+06		7.05341e+06	3.50877e+06	4.40444e+06	1.27054e+06	3.36003e+06	4.04098e+06	1.44985e+06	2.97917e+06		7776153	2932960	4289297	1.29776e+06	5.57895e+06	4.0112e+06	1	1		1	1	1	1	1	1	High	High	Not Found	High	High	High	Peak Found	High	High
High	Q01730	Ras suppressor protein 1 OS=Mus musculus OX=10090 GN=Rsu1 PE=1 SV=3	20163	Rsu1		20	4	1.821	1.584	0.440918	0.513287	0.812449	0.889609	1.93083e+07	3.23462e+07	2.14677e+07	4.62601e+07	3.18198e+07	4.41293e+07	3.75553e+07	3.7622e+07	3.09528e+07	1.55893e+07	2.30326e+07	2.17862e+07	50337260	2.72871e+07	4.33043e+07	3.90185e+07	6.29214e+07	3.09344e+07	4	4	4	4	4	4	4	4	4	High	High	High	High	High	High	High	High	High
High	P50516	V-type proton ATPase catalytic subunit A OS=Mus musculus OX=10090 GN=Atp6v1a PE=1 SV=2	11964	Atp6v1a	ENSMUSG00000052459.13	2	1	1.824	1.466	0.777859	0.83987	0.923838	0.972114			332773	759943		484786	742748		320440			348299	814095		468477	749651		322892			1	1		1	1		1	Not Found	Not Found	Peak Found	High	Not Found	Peak Found	High	Not Found	Peak Found
High	O35566	CD151 antigen OS=Mus musculus OX=10090 GN=Cd151 PE=1 SV=2	12476	Cd151	ENSMUSG00000025510.14	8	2	1.824	1.473	0.503145	0.820051	0.828832	0.972114	7.04017e+06	2.95206e+06	5.29292e+06	1.02121e+07	6.95623e+06	9.08567e+06	9.52078e+06	4.19277e+06	8.56609e+06	5.8409e+06	2.11526e+06	5.36828e+06	1.13923e+07	5.7863e+06	8666269	9611621	6.89497e+06	8.54067e+06	2	2	2	2	2	2	2	2	2	High	Peak Found	Peak Found	High	High	High	High	High	High
High	E9Q414	Apolipoprotein B-100 OS=Mus musculus OX=10090 GN=Apob PE=1 SV=1	238055	Apob	ENSMUSG00000020609.14	899	150	1.828	1.523	0.436411	0.568138	0.809932	0.913664	8.82689e+08	1.26951e+09	1.49008e+09	1.96768e+09	2.2009e+09	1.81206e+09	1.42122e+09	2.22147e+09	1.61206e+09	7.33509e+08	9.02973e+08	1.51575e+09	2.16061e+09	1.88439e+09	1.76088e+09	1.47141e+09	3.72441e+09	1.61999e+09	125	126	133	141	142	142	129	141	134	High	High	High	High	High	High	High	High	High
High	P08113	Endoplasmin OS=Mus musculus OX=10090 GN=Hsp90b1 PE=1 SV=2	22027	Hsp90b1	ENSMUSG00000020048.13	42	15	1.848	2.002	0.42549	0.250822	0.797568	0.716901	1.42029e+08	8.18764e+07	1.124e+08	1.3222e+08	1.2146e+08	1.28202e+08	1.50712e+08	1.48418e+08	1.42237e+08	1.17735e+08	5.9863e+07	1.13859e+08	1.45102e+08	1.03536e+08	1.25448e+08	1.57663e+08	2.5367e+08	1.43172e+08	8	8	11	13	11	13	13	15	14	Peak Found	High	High	High	High	High	High	High	High
High	Q61735	Leukocyte surface antigen CD47 OS=Mus musculus OX=10090 GN=Cd47 PE=1 SV=2	16423	Cd47		53	5	1.854	1.643	0.421843	0.464752	0.794092	0.874488	5.66559e+07	6.73248e+07	6.94086e+07	1.63186e+08	1.07417e+08	1.18355e+08	1.21691e+08	1.2214e+08	9.34761e+07	4.68152e+07	4.79436e+07	70957700	1.7708e+08	9.19626e+07	1.14705e+08	1.249e+08	2.06849e+08	9.37445e+07	6	6	6	6	6	6	6	6	6	High	High	High	High	High	High	High	High	High
High	P97315	Cysteine and glycine-rich protein 1 OS=Mus musculus OX=10090 GN=Csrp1 PE=1 SV=3	13007	Csrp1	ENSMUSG00000026421.14	4	2	1.86	2.152	0.656549	0.500075	0.873035	0.88135	2.32716e+06	2.64806e+06	746946	6.72821e+06	3.25303e+06	6.09717e+06	4.88319e+06	6.19798e+06	3.35611e+06	1.88825e+06	1.85934e+06	760051	7.24454e+06	2.82528e+06	6.02204e+06	5.13022e+06	1.04342e+07	3.36989e+06	2	2	1	2	2	2	2	2	2	Peak Found	Peak Found	Peak Found	High	Peak Found	High	High	High	Peak Found
High	P15379	CD44 antigen OS=Mus musculus OX=10090 GN=Cd44 PE=1 SV=3	12505	Cd44		14	3	1.862	1.467	0.417764	0.62229	0.794092	0.941279	1.30211e+07	1.12162e+07	1.32496e+07	2.22318e+07	1.93127e+07	2.64818e+07	2.02352e+07	1.92028e+07	1.73282e+07	10951452	7.76315e+06	13484421	24301005	1.65431e+07	25818759	2.09234e+07	31901686	1.74641e+07	2	2	2	2	2	2	2	2	2	High	High	High	High	High	High	High	High	High
High	Q64324	Syntaxin-binding protein 2 OS=Mus musculus OX=10090 GN=Stxbp2 PE=1 SV=1	20911	Stxbp2	ENSMUSG00000004626.14	19	9	1.87	1.47	0.413283	0.659357	0.791861	0.948062	9.78903e+06	1.16257e+07	1.68954e+07	2.26335e+07	1.59124e+07	2.16372e+07	1.53787e+07	1.7839e+07	1.23986e+07	8.18569e+06	7.98291e+06	1.71715e+07	2.53258e+07	1.37027e+07	2.08723e+07	1.59852e+07	2.88753e+07	1.2465e+07	4	3	3	5	4	5	4	4	4	Peak Found	High	Peak Found	High	Peak Found	High	High	High	High
High	Q76MZ3	Serine/threonine-protein phosphatase 2A 65 kDa regulatory subunit A alpha isoform OS=Mus musculus OX=10090 GN=Ppp2r1a PE=1 SV=3	51792	Ppp2r1a	ENSMUSG00000007564.14	5	3	1.87	1.97	0.75415	0.71929	0.913556	0.960326			280321	2.4515e+06	1.83334e+06	1.55498e+06	1.99632e+06	3.34402e+06	1.18082e+06			291465	2.67942e+06	1.54099e+06	1.49886e+06	2056098	5.5098e+06	1.18957e+06			1	2	2	2	2	2	2	Not Found	Not Found	Peak Found	High	Peak Found	High	Peak Found	High	Peak Found
High	P34928	Apolipoprotein C-I OS=Mus musculus OX=10090 GN=Apoc1 PE=1 SV=1	11812	Apoc1	ENSMUSG00000040564.14	44	3	1.871	1.046	0.412595	0.824241	0.791861	0.972114	2.2646e+08	3.24283e+08	1.80135e+08	3.99943e+08	4.75841e+08	4.11126e+08	2.48597e+08	2.27736e+08	2.77543e+08	189510620	225103480	183051660	437065800	410885832	402320096	259091780	375677872	279747892	3	3	3	3	3	3	3	3	3	High	High	High	High	High	High	High	High	High
High	P11352	Glutathione peroxidase 1 OS=Mus musculus OX=10090 GN=Gpx1 PE=1 SV=2	14775	Gpx1	ENSMUSG00000063856.7	24	5	1.876	2.385	0.410172	0.128862	0.791861	0.51139	5.89424e+06	1.57919e+07	7.47498e+06	3.42834e+07	2.64803e+07	2.98618e+07	3.68801e+07	4.98002e+07	2.86592e+07	4.80813e+06	1.10822e+07	7.59288e+06	37507721	2.24087e+07	2.9047e+07	3.82927e+07	82908346	2.87975e+07	2	3	3	5	5	5	5	5	5	Peak Found	High	High	High	High	High	High	High	High
High	P63260	Actin, cytoplasmic 2 OS=Mus musculus OX=10090 GN=Actg1 PE=1 SV=1	11465	Actg1	ENSMUSG00000062825.15	438	1	1.877	1.616	0.409544	0.486233	0.791861	0.878387	2.29786e+07	2.3744e+07	2.83528e+07	5.42923e+07	3.2957e+07	4.45668e+07	4.16724e+07	4.58131e+07	3.45876e+07	19862866	17398238	29374424	58608792	28452276	43971740	42284660	77388152	34853908	1	1	1	1	1	1	1	1	1	High	High	High	High	High	High	High	High	High
High	O35598	Disintegrin and metalloproteinase domain-containing protein 10 OS=Mus musculus OX=10090 GN=Adam10 PE=1 SV=2	11487	Adam10	ENSMUSG00000054693.14	29	7	1.879	1.634	0.40855	0.47123	0.791861	0.874488	4.06471e+07	3.1421e+07	3.09888e+07	6.18189e+07	5.05941e+07	5.18776e+07	5.44766e+07	4.17433e+07	4.75919e+07	3.3813e+07	2.20155e+07	3.15645e+07	6.86414e+07	4.2899e+07	5.01133e+07	5.65633e+07	6.9393e+07	4.78872e+07	8	6	7	8	8	8	8	8	8	High	High	Peak Found	High	High	High	High	High	High
High	P11589	Major urinary protein 2 OS=Mus musculus OX=10090 GN=Mup2 PE=1 SV=1	17841	Mup2		100	1	1.884	1.257	0.405967	0.867545	0.791861	0.972114	1.16184e+08	1.15916e+08	1.10863e+08	2.0966e+08	2.17011e+08	2.09019e+08	1.77301e+08	1.34704e+08	1.23517e+08	9.68721e+07	8.1476e+07	1.12578e+08	2.3227e+08	184662302	2.00973e+08	184167047	226845713	1.24307e+08	11	11	10	10	10	11	10	10	11	High	High	High	Peak Found	High	High	High	High	High
High	Q8BH43	Wiskott-Aldrich syndrome protein family member 2 OS=Mus musculus OX=10090 GN=Wasf2 PE=1 SV=1	242687	Wasf2	ENSMUSG00000028868.13	9	3	1.888	1.482	0.688654	0.96194	0.88355	0.985568	679527	1.25593e+06	2.36615e+06	6.09011e+06	3.46573e+06	5.38547e+06	3.56174e+06	3.98197e+06	3.61607e+06	584887	867507	2.39836e+06	6.6211e+06	3.01119e+06	5.24341e+06	3.73061e+06	6.9395e+06	3.63359e+06	1	1	2	3	3	3	3	2	3	Peak Found	High	Peak Found	High	High	High	High	High	High
High	Q9D855	Cytochrome b-c1 complex subunit 7 OS=Mus musculus OX=10090 GN=Uqcrb PE=1 SV=3	67530	Uqcrb		3	2	1.892	2.092	0.641999	0.468794	0.873035	0.874488	8.00445e+06	1.06847e+06			5.28357e+06	5.79385e+06			6.1188e+06	6.71185e+06	729837			4.51237e+06	5.62443e+06			6167604	1	1			1	1			1	Peak Found	High	Not Found	High	Peak Found	High	Not Found	Not Found	Peak Found
High	P46638	Ras-related protein Rab-11B OS=Mus musculus OX=10090 GN=Rab11b PE=1 SV=3	19326	Rab11b	ENSMUSG00000077450.12	63	1	1.895	1.441	0.400202	0.649658	0.791861	0.948062	4.4591e+07	4.72691e+07	5.95942e+07	1.0222e+08	8.99226e+07	1.02996e+08	8.0519e+07	7.47198e+07	7.54357e+07	37379394	3.32971e+07	6.04816e+07	1.12643e+08	76655021	9.92657e+07	8.40759e+07	127709780	7.59934e+07	7	6	7	7	7	7	7	7	7	Peak Found	Peak Found	High	High	High	Peak Found	High	High	High
High	P58021	Transmembrane 9 superfamily member 2 OS=Mus musculus OX=10090 GN=Tm9sf2 PE=1 SV=1	68059	Tm9sf2	ENSMUSG00000025544.13	6	3	1.895	2.9	0.737307	0.314798	0.904546	0.788937	304737	245895	459898		415804	976189	331009	7.18909e+06	1.02698e+06	257786	180331	467284		345412	952477	343308	1.2692e+07	1.03446e+06	1	1	1		1	1	1	2	1	Peak Found	Peak Found	Peak Found	Not Found	Peak Found	High	Peak Found	High	Peak Found
High	P06745	Glucose-6-phosphate isomerase OS=Mus musculus OX=10090 GN=Gpi PE=1 SV=4	14751	Gpi1	ENSMUSG00000036427.5	6	4	1.901	2.083	0.638699	0.524412	0.873035	0.892701	3.05043e+06		3.3015e+06	6.90224e+06	5.07019e+06	3.32643e+06	4.32513e+06	7.43715e+06	3.18339e+06	2566827		3.34772e+06	7.35718e+06	4.38309e+06	3.25011e+06	4.47945e+06	1.27982e+07	3.207e+06	2		2	2	3	2	2	3	2	Peak Found	Not Found	Peak Found	High	Peak Found	High	High	High	Peak Found
High	P48962	ADP/ATP translocase 1 OS=Mus musculus OX=10090 GN=Slc25a4 PE=1 SV=4	11739	Slc25a4	ENSMUSG00000031633.4	83	5	1.906	1.873	0.394131	0.313237	0.791861	0.788937	6.56802e+07	1.47801e+08	1.25389e+08	3.35002e+08	2.09634e+08	2.25477e+08	1.93284e+08	3.47482e+08	2.27908e+08	5.54506e+07	1.04275e+08	1.27583e+08	3.67532e+08	1.78968e+08	219263761	1.99228e+08	582166988	2.29479e+08	10	11	11	11	11	11	11	11	11	High	High	High	High	High	High	High	High	High
High	Q60857	Sodium-dependent serotonin transporter OS=Mus musculus OX=10090 GN=Slc6a4 PE=1 SV=4	15567	Slc6a4	ENSMUSG00000020838.12	26	4	1.912	1.423	0.390997	0.668346	0.791861	0.950315	1.57878e+07	1.48355e+07	1.47003e+07	2.92447e+07	1.95209e+07	3.46482e+07	2.60069e+07	3.77542e+07	2.07304e+07	1.28898e+07	10689679	1.49086e+07	3.2198e+07	1.65297e+07	33748411	2.67073e+07	6.29353e+07	2.07463e+07	4	4	4	4	4	4	4	5	4	High	High	High	High	High	High	High	High	High
High	P11499	Heat shock protein HSP 90-beta OS=Mus musculus OX=10090 GN=Hsp90ab1 PE=1 SV=3	15516	Hsp90ab1	ENSMUSG00000023944.14	26	4	1.922	1.492	0.38633	0.597975	0.791048	0.923625	1.5095e+07	1.67638e+07	1.36884e+07	3.70099e+07	2.09875e+07	3.83796e+07	2.33751e+07	2.85649e+07	2.71863e+07	1.23578e+07	11840426	1.38829e+07	4.00248e+07	1.82093e+07	3.75956e+07	2.45033e+07	4.87158e+07	2.73192e+07	5	4	5	5	6	6	5	6	7	High	Peak Found	High	High	Peak Found	High	Peak Found	High	Peak Found
High	P31428	Dipeptidase 1 OS=Mus musculus OX=10090 GN=Dpep1 PE=1 SV=2	13479	Dpep1	ENSMUSG00000019278.5	5	2	1.922	3.321	0.67721	0.205539	0.881158	0.638078	817239	2.87244e+06	1.16838e+06	5.35218e+06	1.57084e+06	3.83398e+06	3.04232e+06	4.28478e+06	3.87979e+06	655387	2.03154e+06	1.18348e+06	5685655	1.36425e+06	3.79329e+06	3.20008e+06	7397632	3.8902e+06	1	1	1	1	1	1	1	1	1	Peak Found	Peak Found	Peak Found	High	Peak Found	Peak Found	Peak Found	High	High
High	P13609	Serglycin OS=Mus musculus OX=10090 GN=Srgn PE=1 SV=1	19073	Srgn	ENSMUSG00000020077.14	3	1	1.922		0.655067		0.873035		1.52511e+06		4.17479e+06	8.73617e+06	4.92299e+06	4.5405e+06	2.54458e+06	2.77209e+06	4.49472e+06	1.29459e+06		4.25837e+06	9.51959e+06	4.22329e+06	4493293	2622320	4821933	4528193	1		1	2	2	1	1	1	1	Peak Found	Not Found	High	High	Peak Found	High	Peak Found	Peak Found	Peak Found
High	P09581	Macrophage colony-stimulating factor 1 receptor OS=Mus musculus OX=10090 GN=Csf1r PE=1 SV=3	12978	Csf1r	ENSMUSG00000024621.15	20	5	1.923	1.241	0.385422	0.889274	0.791048	0.973689	1.72218e+07	1.07555e+07	1.61662e+07	2.40713e+07	2.29401e+07	2.56856e+07	1.94273e+07	1.88239e+07	1.85326e+07	1.43938e+07	7.3833e+06	1.64758e+07	2.64142e+07	1.96019e+07	2.49188e+07	2.01549e+07	3.09432e+07	1.86742e+07	4	3	4	4	3	4	3	4	4	High	Peak Found	Peak Found	High	High	High	High	High	High
High	Q9D1G1	Ras-related protein Rab-1B OS=Mus musculus OX=10090 GN=Rab1b PE=1 SV=1	76308	Rab1b	ENSMUSG00000024870.5	22	2	1.932	1.461	0.649423	0.941732	0.873035	0.982565	1.64768e+06	1.9528e+06	2.43863e+06	6.52499e+06	605747	5.66497e+06		4.38911e+06	2.94853e+06	1.36539e+06	1.44426e+06	2.49167e+06	7.02559e+06	527531	5.6021e+06		7.605e+06	2.96656e+06	2	1	1	2	1	2		2	2	Peak Found	Peak Found	High	High	Peak Found	High	Not Found	High	Peak Found
High	O88634	Proteinase-activated receptor 4 OS=Mus musculus OX=10090 GN=F2rl3 PE=1 SV=2	14065	F2rl3	ENSMUSG00000050147.9	7	1	1.937	1.435	0.650162	0.921572	0.873035	0.981656	1.60923e+06	2.37456e+06	2.64376e+06	4.30177e+06	3.11716e+06	5.38322e+06	3.21817e+06	3.40765e+06	3.51578e+06	1335098	1.68939e+06	2.68077e+06	4840544	2.59736e+06	5.10804e+06	3.23503e+06	5565183	3502768	1	1	1	1	1	1	1	1	1	Peak Found	High	High	High	High	High	Peak Found	High	High
High	Q8K558	Trem-like transcript 1 protein OS=Mus musculus OX=10090 GN=Treml1 PE=1 SV=2	71326	Treml1		35	5	1.943	1.981	0.375386	0.259789	0.778347	0.718176	2.5311e+07	4.25696e+07	4.2293e+07	9.4653e+07	6.93846e+07	8.25471e+07	8.01192e+07	8.79178e+07	6.85031e+07	2.1109e+07	3.00159e+07	4.29077e+07	104345401	5.97085e+07	7.93101e+07	8.28925e+07	151484634	6.88002e+07	4	4	4	4	4	4	4	4	4	High	High	High	High	High	High	High	High	High
High	P14211	Calreticulin OS=Mus musculus OX=10090 GN=Calr PE=1 SV=1	12317	Calr	ENSMUSG00000003814.8	45	10	1.966	2.054	0.364335	0.229148	0.762402	0.678319	3.91816e+07	7.42631e+07	9.67402e+07	7.97922e+07	7.59278e+07	5.90658e+07	5.61304e+07	1.29137e+08	9.16293e+07	3.29189e+07	5.16271e+07	9.87914e+07	8.67368e+07	6.48482e+07	5.74322e+07	5.79761e+07	2.18417e+08	92198082	6	7	8	10	9	10	8	10	10	High	High	High	High	High	High	High	High	High
High	O54890	Integrin beta-3 OS=Mus musculus OX=10090 GN=Itgb3 PE=1 SV=2	16416	Itgb3	ENSMUSG00000020689.4	348	30	1.968	1.42	0.363652	0.672166	0.762402	0.950328	6.08122e+08	7.37518e+08	7.36647e+08	1.50388e+09	1.0489e+09	1.50116e+09	1.12811e+09	8.84052e+08	9.54712e+08	5.0382e+08	5.20483e+08	7.47515e+08	1.65962e+09	8.93074e+08	1.45753e+09	1.16921e+09	1.47984e+09	9.57815e+08	31	33	34	34	33	34	32	33	33	High	High	High	High	High	High	High	High	High
High	P62259	14-3-3 protein epsilon OS=Mus musculus OX=10090 GN=Ywhae PE=1 SV=1	22627	Ywhae	ENSMUSG00000020849.13	42	7	1.973	1.553	0.361347	0.540226	0.759858	0.901868	1.13155e+07	1.15703e+07	2.49163e+07	3.82681e+07	2.26399e+07	3.35947e+07	2.10593e+07	2.43095e+07	1.95393e+07	9.42597e+06	8.17134e+06	25390463	42286767	1.96301e+07	3.28825e+07	2.20246e+07	4.06984e+07	1.96427e+07	7	6	6	7	7	7	7	7	6	High	Peak Found	High	High	High	High	High	High	High
High	Q9DC16	Endoplasmic reticulum-Golgi intermediate compartment protein 1 OS=Mus musculus OX=10090 GN=Ergic1 PE=1 SV=1	67458	Ergic1	ENSMUSG00000001576.14	5	3	1.99	3.07	0.529218	0.150854	0.830379	0.565387	1.2121e+06	2.375e+06	1.65128e+06	8.414e+06	2.15972e+06	8.36028e+06	3.6577e+06	9.8506e+06	7.41475e+06	977269	1.6904e+06	1.67478e+06	9.29034e+06	1.81686e+06	8.1297e+06	3.73248e+06	1.63946e+07	7.39721e+06	1	2	1	3	2	3	2	3	3	Peak Found	Peak Found	Peak Found	High	Peak Found	High	Peak Found	High	Peak Found
High	O35664	Interferon alpha/beta receptor 2 OS=Mus musculus OX=10090 GN=Ifnar2 PE=1 SV=2	15976	Ifnar2	ENSMUSG00000022971.18	4	1	1.992	1.786	0.600079	0.75139	0.864973	0.967481	4.10014e+06	1.9391e+06		5.14257e+06	4.98586e+06	6.32679e+06	6.52197e+06	4.08828e+06	3.88645e+06	3.41353e+06	1.34008e+06		5663514	4200754	6.11587e+06	6.7571e+06	6.69411e+06	3.91487e+06	1	1		1	1	1	1	1	1	High	Peak Found	Not Found	High	Peak Found	High	Peak Found	High	Peak Found
High	P62835	Ras-related protein Rap-1A OS=Mus musculus OX=10090 GN=Rap1a PE=1 SV=1	109905	Rap1a	ENSMUSG00000068798.10	102	1	1.998	1.864	0.3497	0.370196	0.740049	0.838468	4.60089e+06	8.70168e+06	1.14428e+07	1.98373e+07	9.19111e+06	1.97116e+07	1.6221e+07	1.74183e+07	1.23521e+07	3837176	5955179	11617383	21268430	7945901	19253020	16834588	29391678	12453904	1	1	1	1	1	1	1	1	1	Peak Found	Peak Found	High	High	Peak Found	Peak Found	Peak Found	High	Peak Found
High	Q60590	Alpha-1-acid glycoprotein 1 OS=Mus musculus OX=10090 GN=Orm1 PE=1 SV=1	18405	Orm1	ENSMUSG00000039196.2	71	3	1.999	1.743	0.349117	0.392058	0.740049	0.84578	1.82055e+08	1.47439e+08	2.14353e+08	3.7072e+08	6.18847e+08	2.45063e+08	3.67889e+08	2.98059e+08	3.33628e+08	1.52313e+08	107015665	2.1816e+08	4.06934e+08	5.26416e+08	241175288	3.82227e+08	510572374	3.36145e+08	6	5	6	7	7	7	6	7	6	High	High	High	High	High	High	High	High	High
High	Q91V92	ATP-citrate synthase OS=Mus musculus OX=10090 GN=Acly PE=1 SV=1	104112	Acly	ENSMUSG00000020917.17	11	6	2.004	1.693	0.438503	0.658959	0.810529	0.948062	4.08257e+06	4.77001e+06	3.82099e+06	1.78481e+07	4.97167e+06	7.95397e+06	7.94208e+06	1.21954e+07	8.47558e+06	3.36229e+06	3.50523e+06	3.87689e+06	1.95764e+07	4.21731e+06	7.80307e+06	8315314	2.10317e+07	8.52205e+06	2	2	2	4	3	4	3	3	4	Peak Found	Peak Found	Peak Found	High	Peak Found	High	High	High	High
High	Q3TYS2	Cytochrome b-245 chaperone 1 OS=Mus musculus OX=10090 GN=Cybc1 PE=1 SV=2	217370	BC017643	ENSMUSG00000039294.14	5	1	2.011	2.346	0.661725	0.48413	0.873351	0.878387		1.38967e+06	1.18695e+06	2.78774e+06	2.39327e+06	2.59536e+06	2.0004e+06	5.41449e+06	3.01245e+06		948937	1.20671e+06	3.00687e+06	2.05748e+06	2.52699e+06	2.06956e+06	9052984	3037253		1	1	1	1	1	1	1	1	Not Found	Peak Found	Peak Found	High	High	High	High	High	Peak Found
High	P23492	Purine nucleoside phosphorylase OS=Mus musculus OX=10090 GN=Pnp PE=1 SV=2	18950	Pnp		36	9	2.013	2.216	0.342934	0.172824	0.730847	0.595974	1.51752e+07	1.7464e+07	1.61871e+07	4.26988e+07	2.30739e+07	3.58887e+07	3.76115e+07	5.11415e+07	2.96079e+07	1.26922e+07	1.25345e+07	1.64885e+07	4.65893e+07	1.95803e+07	3.49419e+07	3.91014e+07	86310945	2.98246e+07	5	6	6	8	7	8	7	8	8	High	High	High	High	High	High	High	High	High
High	P24063	Integrin alpha-L OS=Mus musculus OX=10090 GN=Itgal PE=1 SV=2	16408	Itgal	ENSMUSG00000030830.18	9	6	2.017	1.394	0.341025	0.812935	0.730847	0.972114	6.43033e+06	7.94854e+06	8.4644e+06	3.58871e+07	4.44009e+07	1.64665e+07	2.62656e+07	8.74054e+06	1.27761e+07	5.19219e+06	5.61907e+06	8577603	38454761	3.85025e+07	16187388	2.7524e+07	14625009	1.27928e+07	4	4	3	4	4	4	4	4	4	High	Peak Found	Peak Found	High	Peak Found	High	Peak Found	Peak Found	High
High	Q7TMS5	Broad substrate specificity ATP-binding cassette transporter ABCG2 OS=Mus musculus OX=10090 GN=Abcg2 PE=1 SV=1	26357	Abcg2		1	1	2.025	2.131	0.654449	0.585537	0.873035	0.923625		1.36517e+06		4.74142e+06	1.00204e+06	2.76414e+06		5.1584e+06	1.64142e+06		988986		5249673	841579	2.68818e+06		8772155	1.65408e+06		1		1	1	1		1	1	Not Found	Peak Found	Not Found	Peak Found	Peak Found	Peak Found	Not Found	High	Peak Found
High	Q02357	Ankyrin-1 OS=Mus musculus OX=10090 GN=Ank1 PE=1 SV=2	11733	Ank1		128	44	2.026	2.962	0.336929	0.0482059	0.728096	0.26543	2.80892e+07	1.03619e+08	4.98009e+07	3.44331e+08	9.71987e+07	1.76556e+08	1.90594e+08	5.51438e+08	1.32768e+08	2.24589e+07	7.32394e+07	5.0605e+07	3.77748e+08	8.25288e+07	1.71875e+08	1.97915e+08	9.35331e+08	1.3325e+08	9	29	18	34	27	27	31	42	29	Peak Found	High	Peak Found	High	High	High	High	High	High
High	Q9QUM0	Integrin alpha-IIb OS=Mus musculus OX=10090 GN=Itga2b PE=1 SV=2	16399	Itga2b	ENSMUSG00000034664.13	419	32	2.029	1.546	0.335512	0.546542	0.728096	0.901868	1.38838e+09	1.35412e+09	1.40047e+09	2.57066e+09	2.06583e+09	2.47613e+09	2.21129e+09	1.45578e+09	1.82205e+09	1.152e+09	9.55523e+08	1.42467e+09	2.82215e+09	1.75921e+09	2.40038e+09	2.27402e+09	2.43991e+09	1.82915e+09	40	40	39	42	40	43	40	43	42	High	High	High	High	High	High	High	High	High
High	Q64518	Sarcoplasmic/endoplasmic reticulum calcium ATPase 3 OS=Mus musculus OX=10090 GN=Atp2a3 PE=1 SV=3	53313	Atp2a3	ENSMUSG00000020788.15	154	17	2.034	2.217	0.333694	0.172707	0.725825	0.595974	2.65584e+07	5.9936e+07	1.04207e+08	1.63259e+08	1.36839e+08	1.76291e+08	8.49483e+07	1.91764e+08	1.94604e+08	2.19658e+07	4.23812e+07	1.05802e+08	179675034	1.17406e+08	1.71432e+08	8.80335e+07	3.21314e+08	1.9529e+08	11	14	16	17	17	17	15	17	17	High	High	High	High	High	High	High	High	High
Medium	P50518	V-type proton ATPase subunit E 1 OS=Mus musculus OX=10090 GN=Atp6v1e1 PE=1 SV=2	11973	Atp6v1e1	ENSMUSG00000019210.10	2	1	2.036	1.321	0.657489	0.72236	0.873035	0.960326	878124		1.21119e+06	2.60342e+06	1.6929e+06	2.01783e+06	1.28743e+06	1.75074e+06	1.0602e+06	738876		1.2309e+06	2.84555e+06	1.44726e+06	1.99355e+06	1.33485e+06	3061323	1.06811e+06	1		1	1	1	1	1	1	1	Peak Found	Not Found	Peak Found	Peak Found	Peak Found	High	Peak Found	High	Peak Found
High	Q9D3G5	Syntaxin-11 OS=Mus musculus OX=10090 GN=Stx11 PE=1 SV=1	74732	Stx11		18	8	2.037	1.528	0.332172	0.688004	0.723699	0.955127	4.62591e+06	7.111e+06	7.26207e+06	2.52081e+07	1.67679e+07	2.17644e+07	1.25148e+07	1.26124e+07	1.00054e+07	3.91761e+06	4.94008e+06	7.36869e+06	2.76378e+07	1.44656e+07	2.09948e+07	1.30569e+07	2.12535e+07	1.00803e+07	3	3	3	5	5	5	4	4	4	High	High	High	High	High	High	High	High	High
High	Q9CQW9	Interferon-induced transmembrane protein 3 OS=Mus musculus OX=10090 GN=Ifitm3 PE=1 SV=1	66141	Ifitm3	ENSMUSG00000025492.6	5	1	2.037	2.51	0.659197	0.427702	0.873035	0.859257	888425	608938	1.20203e+06	1.80947e+06	1.40769e+06	1.99175e+06	1.52854e+06	2.60732e+06	2.28959e+06	748961	432520	1.21832e+06	1.97664e+06	1.22038e+06	1.94421e+06	1.59361e+06	4.63831e+06	2.30674e+06	1	1	1	1	1	1	1	1	1	Peak Found	Peak Found	Peak Found	High	High	High	High	High	Peak Found
High	P21279	Guanine nucleotide-binding protein G(q) subunit alpha OS=Mus musculus OX=10090 GN=Gnaq PE=1 SV=4	14682	Gnaq	ENSMUSG00000024639.5	30	7	2.039	1.646	0.331182	0.462051	0.722727	0.874488	7.65548e+06	7.32219e+07	5.51003e+07	3.58718e+07	2.44412e+07	3.48471e+07	2.86466e+07	5.0124e+07	3.00427e+07	6.20051e+06	5.10978e+07	5.61717e+07	3.90889e+07	2.07998e+07	3.41637e+07	2.97839e+07	8.28194e+07	3.02053e+07	3	4	4	5	5	5	5	5	5	Peak Found	High	Peak Found	High	High	High	High	High	High
High	Q7TPR4	Alpha-actinin-1 OS=Mus musculus OX=10090 GN=Actn1 PE=1 SV=1	109711	Actn1	ENSMUSG00000015143.15	41	12	2.043	1.986	0.3298	0.25778	0.722727	0.718009	1.7167e+07	1.56204e+07	2.17783e+07	4.88004e+07	5.04849e+07	4.70869e+07	2.35275e+07	6.05666e+07	3.48267e+07	1.4135e+07	1.09525e+07	2.21754e+07	5.33188e+07	4.3246e+07	4.58524e+07	2.42414e+07	1.01383e+08	3.49594e+07	9	9	8	12	13	15	10	13	11	Peak Found	Peak Found	High	High	High	High	High	High	High
High	P39688	Tyrosine-protein kinase Fyn OS=Mus musculus OX=10090 GN=Fyn PE=1 SV=4	14360	Fyn	ENSMUSG00000019843.14	14	1	2.049	1.516	0.404167	0.8545	0.791861	0.972114			4.41624e+06	9.03861e+06		9.05885e+06	6.69293e+06	9.80197e+06	3.3468e+06			4.46974e+06	9954430		8880550	7031724	17067258	3372548			1	1		1	1	1	1	Not Found	Not Found	Peak Found	Peak Found	Not Found	Peak Found	Peak Found	High	Peak Found
High	Q8CHH9	Septin-8 OS=Mus musculus OX=10090 GN=Septin8 PE=1 SV=4	20362	44082	ENSMUSG00000018398.18	4	1	2.053	2	0.614073	0.670534	0.866351	0.950328		1.67113e+06	1.13234e+06	3.48936e+06	1.62225e+06	3.37293e+06	2.37152e+06	3.19058e+06	2.37418e+06		1.14197e+06	1.15333e+06	3794861	1383613	3.27256e+06	2.44853e+06	5276456	2.39296e+06		1	1	1	1	1	1	1	1	Not Found	Peak Found	Peak Found	High	Peak Found	High	High	High	Peak Found
High	P08752	Guanine nucleotide-binding protein G(i) subunit alpha-2 OS=Mus musculus OX=10090 GN=Gnai2 PE=1 SV=5	14678	Gnai2	ENSMUSG00000032562.13	66	10	2.055	1.631	0.324448	0.473669	0.722727	0.875877	4.32404e+07	5.00506e+07	7.67521e+07	1.48789e+08	8.45986e+07	1.3232e+08	8.87795e+07	1.03786e+08	8.05829e+07	3.54517e+07	3.57683e+07	7.79138e+07	1.63719e+08	7.16814e+07	1.28439e+08	9.09132e+07	1.73049e+08	8.05579e+07	10	11	11	14	12	14	13	13	13	High	High	High	High	High	High	High	High	High
High	P16330	2',3'-cyclic-nucleotide 3'-phosphodiesterase OS=Mus musculus OX=10090 GN=Cnp PE=1 SV=3	12799	Cnp	ENSMUSG00000006782.16	20	5	2.057	1.824	0.330456	0.447997	0.722727	0.874488	5.00363e+06	5.68096e+06	4.97912e+06	1.75641e+07	7.77369e+06	1.52553e+07	1.3648e+07	1.81591e+07	1.07541e+07	4.17088e+06	3.90727e+06	5.05552e+06	19156523	6.73225e+06	1.48886e+07	1.40702e+07	3.01636e+07	1.08064e+07	3	3	2	4	3	4	4	5	4	High	Peak Found	High	High	High	High	High	High	High
High	Q9DBG3	AP-2 complex subunit beta OS=Mus musculus OX=10090 GN=Ap2b1 PE=1 SV=1	71770	Ap2b1	ENSMUSG00000035152.14	5	4	2.066	2.713	0.633514	0.349665	0.873035	0.825135	836109	2.08942e+06	828239	3.32953e+06	1.7112e+06	3.784e+06	3.76448e+06	7.34952e+06	3.39558e+06	723520	1.4353e+06	839961	3703816	1492112	3.62945e+06	3.88761e+06	12811525	3.42154e+06	1	1	1	1	1	2	2	2	2	Peak Found	Peak Found	Peak Found	High	Peak Found	Peak Found	Peak Found	High	Peak Found
High	Q08857	Platelet glycoprotein 4 OS=Mus musculus OX=10090 GN=Cd36 PE=1 SV=2	12491	Cd36	ENSMUSG00000002944.15	41	7	2.072	1.887	0.317144	0.30593	0.711626	0.7819	3.16212e+07	2.54118e+08	2.90906e+08	5.36497e+08	3.63993e+08	5.56304e+07	4.79829e+08	2.30523e+08	4.32946e+07	2.63851e+07	1.872e+08	2.94967e+08	588698855	309883692	5.3604e+07	499857213	4.00809e+08	43536579	6	6	5	6	6	6	5	7	5	High	High	High	High	High	High	High	High	High
High	P62137	Serine/threonine-protein phosphatase PP1-alpha catalytic subunit OS=Mus musculus OX=10090 GN=Ppp1ca PE=1 SV=1	19045	Ppp1ca	ENSMUSG00000040385.6; ENSMUSG00000096994.2	15	4	2.075	1.702	0.316147	0.420427	0.71093	0.850134	5.44779e+07	2.38672e+07	1.6664e+07	3.14738e+07	2.17644e+07	5.57105e+07	3.55174e+07	2.06041e+07	3.28636e+07	4.6001e+07	1.68255e+07	1.69169e+07	3.42874e+07	1.88425e+07	5.41649e+07	3.70158e+07	3.58547e+07	3.31136e+07	3	3	3	3	3	3	3	3	3	High	High	High	High	High	High	High	High	High
High	Q61598	Rab GDP dissociation inhibitor beta OS=Mus musculus OX=10090 GN=Gdi2 PE=1 SV=1	14569	Gdi2	ENSMUSG00000021218.9	14	4	2.078	2.31	0.57347	0.461554	0.850924	0.874488	2.17101e+06	1.87324e+06	4.00043e+06	5.13613e+06	2.4019e+06	4.63639e+06	4.61643e+06	6.37113e+06	3.59047e+06	1.81482e+06	1.30651e+06	4.07087e+06	5.66681e+06	2.02516e+06	4.4277e+06	4.72311e+06	1.05092e+07	3.60777e+06	3	3	3	3	2	3	3	3	3	Peak Found	Peak Found	High	High	High	High	High	High	High
High	Q8R429	Sarcoplasmic/endoplasmic reticulum calcium ATPase 1 OS=Mus musculus OX=10090 GN=Atp2a1 PE=1 SV=1	11937	Atp2a1	ENSMUSG00000030730.12	246	20	2.09	2.508	0.310025	0.104295	0.71059	0.458584	1.30093e+08	5.11839e+08	3.89586e+08	1.01037e+09	4.43862e+08	4.53287e+08	5.20267e+08	1.07674e+09	7.44738e+08	1.06672e+08	3.63858e+08	3.95752e+08	1.10436e+09	3.81577e+08	4.42286e+08	5.40376e+08	1.82845e+09	7.47746e+08	26	31	33	35	33	33	33	36	34	High	High	High	High	High	High	High	High	High
High	Q60790	Ras GTPase-activating protein 3 OS=Mus musculus OX=10090 GN=Rasa3 PE=1 SV=2	19414	Rasa3	ENSMUSG00000031453.16	60	19	2.091	1.639	0.309703	0.467347	0.71059	0.874488	4.3083e+07	5.54726e+07	6.36334e+07	1.43168e+08	9.09946e+07	1.20674e+08	7.7851e+07	8.74333e+07	6.5473e+07	3.65609e+07	39128293	6.45404e+07	1.57859e+08	7.82506e+07	1.16292e+08	8.11073e+07	1.51433e+08	6.59278e+07	13	8	10	16	14	16	14	14	15	High	High	High	High	High	High	High	High	High
High	P31532	Serum amyloid A-4 protein OS=Mus musculus OX=10090 GN=Saa4 PE=1 SV=2	20211	Saa4	ENSMUSG00000040017.8	39	6	2.096	2.088	0.307696	0.215853	0.71059	0.657262	5.82215e+07	4.4266e+07	4.19418e+07	1.06106e+08	1.07912e+08	9.59518e+07	1.08487e+08	9.29695e+07	1.09951e+08	4.78605e+07	3.10341e+07	42600948	1.17469e+08	9.2171e+07	9.34993e+07	1.12328e+08	152768517	1.10061e+08	6	6	6	6	6	6	6	6	6	High	High	High	High	High	High	High	High	High
Medium	P43025	Tetranectin OS=Mus musculus OX=10090 GN=Clec3b PE=1 SV=2	21922	Clec3b		2	1	2.099	1.48	0.306447	0.694581	0.71059	0.958055	1.09023e+07	6.4644e+06	9.14834e+06	2.2882e+07	2.05311e+07	1.20619e+06	1.86061e+07	1.3544e+07	8.53573e+06	8720140	4.62642e+06	9256659	25375919	17671218	1.194e+06	1.97381e+07	22045024	8.60109e+06	1	1	1	1	1	1	1	1	1	Peak Found	Peak Found	Peak Found	High	High	Peak Found	Peak Found	Peak Found	Peak Found
Medium	Q6S5J6	Krev interaction trapped protein 1 OS=Mus musculus OX=10090 GN=Krit1 PE=1 SV=1	79264	Krit1	ENSMUSG00000000600.15	1	1	2.099	1.906	0.616751	0.728395	0.867367	0.963037	1.07381e+06	1.69587e+06	1.30067e+06	3.42536e+06	2.25416e+06	2.8421e+06	2.67258e+06	2.84939e+06	2.04649e+06	997249	1.16592e+06	1.31109e+06	3.60556e+06	1.82353e+06	2.71164e+06	2871427	4.98948e+06	2061964	1	1	1	1	1	1	1	1	1	Peak Found	Peak Found	Peak Found	Peak Found	Peak Found	High	Peak Found	Peak Found	Peak Found
High	Q9CZ13	Cytochrome b-c1 complex subunit 1, mitochondrial OS=Mus musculus OX=10090 GN=Uqcrc1 PE=1 SV=2	22273	Uqcrc1	ENSMUSG00000025651.14; ENSMUSG00000107235.3	15	6	2.105	1.561	0.304175	0.546648	0.71059	0.901868	5.94264e+06	9.43358e+06	1.06414e+07	3.6427e+07	1.61533e+07	1.97411e+07	1.56285e+07	2.69663e+07	2.1341e+07	5017228	6.66905e+06	1.08563e+07	40095943	1.38189e+07	19180782	1.60701e+07	44940958	21436606	4	3	3	6	5	6	5	6	6	Peak Found	Peak Found	High	High	High	High	High	High	High
High	P02104	Hemoglobin subunit epsilon-Y2 OS=Mus musculus OX=10090 GN=Hbb-y PE=1 SV=2	15135	Hbb-y		153	1	2.106	1.818	0.613951	0.789922	0.866351	0.971974	1.14561e+06	1.50087e+06	1.15671e+06	3.16122e+06	1.60876e+06	3.15411e+06	1.97459e+06	2.62242e+06	2.72881e+06	967088	1.10155e+06	1.17527e+06	3.40801e+06	1.33718e+06	3.07911e+06	2.04751e+06	4377986	2.74874e+06	1	1	1	1	1	1	1	1	1	Peak Found	Peak Found	Peak Found	High	High	High	High	Peak Found	Peak Found
High	P01942	Hemoglobin subunit alpha OS=Mus musculus OX=10090 GN=Hba PE=1 SV=2	15122; 110257	Hba-a1; Hba-a2		945	9	2.108	2.58	0.302707	0.0922122	0.71059	0.419659	1.91129e+10	3.74458e+10	3.18902e+10	5.72049e+10	3.61745e+10	5.44545e+10	5.53431e+10	7.37357e+10	4.52889e+10	1.61274e+10	2.62919e+10	3.23499e+10	6.33307e+10	3.10251e+10	5.22846e+10	5.67986e+10	1.2403e+11	4.54921e+10	10	11	12	12	11	12	12	12	11	High	High	High	High	High	High	High	High	High
High	Q9ES97	Reticulon-3 OS=Mus musculus OX=10090 GN=Rtn3 PE=1 SV=2	20168	Rtn3	ENSMUSG00000024758.14	22	1	2.115	2.166	0.300099	0.188668	0.708405	0.620239	9.18265e+06	1.91078e+07	3.1563e+07	4.32318e+07	3.49894e+07	4.397e+07	2.7724e+07	5.06611e+07	4.87783e+07	7.69871e+06	1.33989e+07	3.20088e+07	47679633	30460416	43051142	29108028	87530173	49141835	2	2	2	2	2	2	2	2	2	Peak Found	High	High	High	High	High	High	High	High
High	P24668	Cation-dependent mannose-6-phosphate receptor OS=Mus musculus OX=10090 GN=M6pr PE=1 SV=1	17113	M6pr	ENSMUSG00000007458.14	8	4	2.117	2.041	0.299455	0.234093	0.708141	0.689905	1.79757e+07	8.51719e+06	1.31241e+07	2.83415e+07	2.15189e+07	3.19332e+07	2.41915e+07	2.02742e+07	3.21876e+07	1.48308e+07	5.92948e+06	1.3349e+07	3.08986e+07	18424700	3.1011e+07	25211917	3.46806e+07	32374056	4	3	4	5	4	5	4	4	4	Peak Found	Peak Found	Peak Found	High	Peak Found	High	High	High	Peak Found
Medium	Q3TBD2	Rho GTPase-activating protein 45 OS=Mus musculus OX=10090 GN=Arhgap45 PE=1 SV=2	70719	Hmha1; Arhgap45		1	1	2.125	1.707	0.613465	0.934741	0.866351	0.982469	513440	627537		1.45105e+06	1.2258e+06	967110	929335	1.29431e+06	826187	419597	451212		1.60822e+06	1.02783e+06	938479	978330	2180208	832488	1	1		1	1	1	1	1	1	Peak Found	Peak Found	Not Found	High	Peak Found	Peak Found	Peak Found	Peak Found	Peak Found
High	P08228	Superoxide dismutase [Cu-Zn] OS=Mus musculus OX=10090 GN=Sod1 PE=1 SV=2	20655	Sod1	ENSMUSG00000022982.9	2	1	2.126	1.282	0.598467	0.71131	0.864524	0.960326		1.42023e+06		3.01942e+06	4.24849e+06	1.98735e+06	1.82053e+06	3.33671e+06	1.10932e+06		984638		3404859	3.60962e+06	1.85941e+06	1846140	5.5531e+06	1.11247e+06		1		1	1	1	1	1	1	Not Found	Peak Found	Not Found	Peak Found	High	Peak Found	High	Peak Found	Peak Found
Medium	Q9CY50	Translocon-associated protein subunit alpha OS=Mus musculus OX=10090 GN=Ssr1 PE=1 SV=1	107513	Ssr1	ENSMUSG00000021427.9	6	1	2.126	1.905	0.45682	0.557395	0.818843	0.910741		2.65114e+06	3.9751e+06	6.92754e+06	5.83059e+06	8.16974e+06	4.53683e+06	7.37923e+06	7.76748e+06		1.92627e+06	4.03201e+06	7641283	4872084	7952642	4.63182e+06	12245429	7710121		1	1	1	1	1	1	1	1	Not Found	Peak Found	Peak Found	High	High	High	High	High	High
High	Q8K0T0	Reticulon-1 OS=Mus musculus OX=10090 GN=Rtn1 PE=1 SV=1	104001	Rtn1	ENSMUSG00000021087.17	9	1	2.149	1.989	0.589301	0.654901	0.859292	0.948062		575802	2.98624e+06	2.61504e+06	2.00486e+06	3.96057e+06	1.38382e+06	4.16502e+06	4.9171e+06		416338	3.03238e+06	2.79802e+06	1.65299e+06	3.83699e+06	1443519	7037484	4952219		1	1	1	1	1	1	1	1	Not Found	High	High	High	High	High	Peak Found	High	High
High	Q8CI94	Glycogen phosphorylase, brain form OS=Mus musculus OX=10090 GN=Pygb PE=1 SV=3	110078	Pygb	ENSMUSG00000033059.7	20	3	2.163	1.807	0.562207	0.818574	0.844934	0.972114	1.54418e+06	1.00465e+06	1.70079e+06	3.99475e+06	3.08475e+06	2.17275e+06	3.07398e+06	2.00615e+06	2.03781e+06	1.31061e+06	743656	1.73472e+06	4353250	2.64615e+06	2.15008e+06	3168495	3.49036e+06	2.05299e+06	1	1	1	1	1	1	1	1	1	Peak Found	Peak Found	Peak Found	High	Peak Found	High	Peak Found	High	Peak Found
High	P09411	Phosphoglycerate kinase 1 OS=Mus musculus OX=10090 GN=Pgk1 PE=1 SV=4	18655	Pgk1	ENSMUSG00000062070.12	14	5	2.177	1.581	0.276919	0.606082	0.679013	0.927422	4.20786e+06	9.59686e+06	1.60121e+07	2.68169e+07	1.15468e+07	1.91855e+07	1.24682e+07	1.78495e+07	1.07943e+07	3.48292e+06	6.93532e+06	1.62319e+07	2.97779e+07	9.72018e+06	1.84772e+07	1.29375e+07	3.01075e+07	1.08552e+07	4	4	4	5	4	5	4	5	4	Peak Found	High	High	High	Peak Found	High	Peak Found	High	Peak Found
High	O70404	Vesicle-associated membrane protein 8 OS=Mus musculus OX=10090 GN=Vamp8 PE=1 SV=1	22320	Vamp8		13	3	2.178	1.418	0.276408	0.771052	0.679013	0.969468	9.82126e+06	6.97144e+06	9.13243e+06	1.75344e+07	1.26796e+07	1.95514e+07	1.29295e+07	1.04752e+07	1.2645e+07	8.22091e+06	4.88046e+06	9.27576e+06	19391096	10997802	19202150	1.35033e+07	1.74663e+07	1.2743e+07	3	3	3	3	3	3	3	3	3	High	High	High	High	High	High	High	High	High
High	Q8BK48	Pyrethroid hydrolase Ces2e OS=Mus musculus OX=10090 GN=Ces2e PE=1 SV=1	234673	Ces2e	ENSMUSG00000031886.14	7	1	2.195	1.679	0.270343	0.52791	0.674076	0.894106	8.3005e+06	6.72745e+06	6.27702e+06	2.61401e+07	2.30909e+07	5.76889e+06	1.48437e+07	1.68765e+07	9.35375e+06	6.67482e+06	4.838e+06	6.37286e+06	2.85537e+07	1.94541e+07	5.62899e+06	1.54345e+07	2.86254e+07	9.37526e+06	3	2	2	3	3	2	3	3	3	Peak Found	Peak Found	Peak Found	High	Peak Found	Peak Found	Peak Found	Peak Found	Peak Found
High	P11087	Collagen alpha-1(I) chain OS=Mus musculus OX=10090 GN=Col1a1 PE=1 SV=4	12842	Col1a1	ENSMUSG00000001506.10	12	4	2.202	2.008	0.370378	0.494593	0.771525	0.880076	2.03105e+06	4.63117e+06	2.85932e+06	6.24867e+06	8.82631e+06	8.21434e+06	3.01222e+06	8.35296e+06	6.99696e+06	1.68935e+06	3.24107e+06	2.90096e+06	6.72682e+06	7.57155e+06	8.03867e+06	3.13172e+06	1.40896e+07	7020343	1	2	2	2	2	2	1	2	2	Peak Found	High	Peak Found	High	High	High	High	High	High
High	O88792	Junctional adhesion molecule A OS=Mus musculus OX=10090 GN=F11r PE=1 SV=2	16456	F11r	ENSMUSG00000038235.4	18	6	2.215	1.276	0.263412	0.843417	0.664279	0.972114	1.87232e+07	3.69926e+07	3.05468e+07	2.86197e+07	3.0042e+07	3.07376e+07	2.13241e+07	2.29422e+07	1.75194e+07	1.53895e+07	2.57846e+07	3.09458e+07	31000804	26127818	3.01815e+07	22394400	3.96639e+07	1.76366e+07	3	3	3	3	3	3	3	3	2	Peak Found	Peak Found	High	High	High	High	High	High	High
High	P61028	Ras-related protein Rab-8B OS=Mus musculus OX=10090 GN=Rab8b PE=1 SV=1	235442	Rab8b	ENSMUSG00000036943.9	23	5	2.218	1.648	0.262375	0.460873	0.663578	0.874488	6.30786e+07	7.29998e+07	9.83793e+07	2.27468e+08	1.88385e+08	1.27204e+08	1.59995e+08	1.22386e+08	9.52852e+07	5.17709e+07	5.18377e+07	9.97481e+07	2.54286e+08	1.58606e+08	1.21931e+08	1.645e+08	2.02594e+08	9.51615e+07	5	4	5	6	6	7	7	6	6	Peak Found	Peak Found	Peak Found	High	Peak Found	High	High	High	High
High	Q07076	Annexin A7 OS=Mus musculus OX=10090 GN=Anxa7 PE=1 SV=2	11750	Anxa7	ENSMUSG00000021814.16	31	9	2.224	2.218	0.26035	0.172217	0.660314	0.595974	1.56292e+07	2.05256e+07	1.75367e+07	5.17692e+07	2.00573e+07	4.18644e+07	3.2293e+07	5.40143e+07	4.07832e+07	1.3115e+07	1.42794e+07	1.78426e+07	5.69726e+07	1.71014e+07	4.05463e+07	3.35081e+07	8.94682e+07	4.10096e+07	5	7	7	9	7	8	8	9	8	Peak Found	Peak Found	High	High	High	High	High	High	High
High	Q60597	2-oxoglutarate dehydrogenase, mitochondrial OS=Mus musculus OX=10090 GN=Ogdh PE=1 SV=3	18293	Ogdh	ENSMUSG00000020456.17	6	3	2.225	1.785	0.516929	0.836212	0.828832	0.972114		1.10053e+06	748847	6.89808e+06	1.62128e+06	4.99937e+06	1.16567e+06	6.68475e+06	2.49518e+06		784940	758737	7.46065e+06	1401248	4.94755e+06	1224656	1.1581e+07	2.50302e+06		1	1	2	1	2	1	2	2	Not Found	Peak Found	Peak Found	High	Peak Found	High	Peak Found	High	Peak Found
High	P30412	Peptidyl-prolyl cis-trans isomerase C OS=Mus musculus OX=10090 GN=Ppic PE=1 SV=1	19038	Ppic	ENSMUSG00000024538.7	7	3	2.23	1.669	0.365425	0.757775	0.762402	0.967481	3.75547e+06	2.81782e+06	3.79155e+06	9.07165e+06	6.94901e+06	7.07299e+06	6.88325e+06	3.03979e+06	5.24169e+06	3.16984e+06	2.00055e+06	3.86484e+06	9.86497e+06	5.95313e+06	6.91487e+06	7.09939e+06	5038778	5282443	2	2	2	2	2	2	2	1	2	High	Peak Found	Peak Found	High	High	High	Peak Found	High	High
High	Q9JHK5	Pleckstrin OS=Mus musculus OX=10090 GN=Plek PE=1 SV=1	56193	Plek	ENSMUSG00000020120.15	52	8	2.233	1.975	0.257272	0.262639	0.655007	0.720077	1.67399e+08	8.6132e+07	1.1159e+08	2.81856e+08	2.22095e+08	1.77485e+08	2.2088e+08	2.50554e+08	1.32835e+08	1.39582e+08	6.1208e+07	1.1553e+08	3.05014e+08	1.88586e+08	171623888	2.25455e+08	415823941	1.3384e+08	7	8	8	8	8	8	8	8	8	High	High	High	High	High	High	High	High	High
High	Q64310	Surfeit locus protein 4 OS=Mus musculus OX=10090 GN=Surf4 PE=1 SV=1	20932	Surf4	ENSMUSG00000014867.9	5	4	2.233	2.728	0.30575	0.110611	0.71059	0.475262	1.41853e+06	2.96693e+06	6.47766e+06	1.10168e+07	9.53772e+06	1.20183e+07	6.33285e+06	1.69158e+07	1.40565e+07	1.11883e+06	2.1516e+06	6.61837e+06	1.19297e+07	8.1273e+06	1.1832e+07	6569725	2.85423e+07	1.40261e+07	1	1	2	2	2	2	1	3	2	Peak Found	Peak Found	Peak Found	High	Peak Found	Peak Found	Peak Found	High	High
High	P61982	14-3-3 protein gamma OS=Mus musculus OX=10090 GN=Ywhag PE=1 SV=2	22628	Ywhag	ENSMUSG00000051391.9	38	2	2.237	1.531	0.336047	0.909031	0.728096	0.978506	2.3883e+06		4.08717e+06	9.09433e+06	5.11216e+06	8.93361e+06	4.65576e+06	6.14119e+06	4.66168e+06	2.03039e+06		4.14994e+06	10059650	4.46749e+06	8.67017e+06	4880434	1.04813e+07	4.69828e+06	2		2	2	2	2	2	2	2	High	Not Found	High	High	Peak Found	High	High	High	Peak Found
High	Q80SZ7	Guanine nucleotide-binding protein G(I)/G(S)/G(O) subunit gamma-5 OS=Mus musculus OX=10090 GN=Gng5 PE=1 SV=2	14707; 100043507; 102641276	Gng5; Gm15776; Gng5-ps; LOC100048410; LOC102641276	ENSMUSG00000068523.12	6	3	2.253	1.416	0.29849	0.977673	0.708141	0.991756	4.18265e+06	4.46854e+06	3.70685e+06	9.69817e+06	5.54576e+06	9.83025e+06	5.9091e+06	6.27539e+06	6.19799e+06	3.35791e+06	3.21839e+06	3.75345e+06	10707837	4745956	9.72049e+06	6.23821e+06	10240459	6.24545e+06	2	2	2	2	2	2	2	2	2	High	Peak Found	Peak Found	High	High	High	Peak Found	High	Peak Found
High	P14152	Malate dehydrogenase, cytoplasmic OS=Mus musculus OX=10090 GN=Mdh1 PE=1 SV=3	17449	Mdh1	ENSMUSG00000020321.15	3	1	2.253	2.036	0.431623	0.476847	0.804526	0.876404	2.23599e+06	4.11632e+06	3.16306e+06	1.76979e+07	5.03861e+06	6.14509e+06	7.3174e+06	8.38205e+06	4.38921e+06	1.87269e+06	2819242	3224693	19333482	4.27878e+06	5952875	7.55593e+06	13794658	4422919	1	1	1	1	1	1	1	1	1	Peak Found	Peak Found	High	High	Peak Found	Peak Found	High	Peak Found	Peak Found
High	O09044	Synaptosomal-associated protein 23 OS=Mus musculus OX=10090 GN=Snap23 PE=1 SV=1	20619	Snap23	ENSMUSG00000027287.14	7	1	2.254	1.67	0.549922	0.948417	0.84156	0.983707	456166	906082	1.223e+06	2.4734e+06	2.04262e+06	1.76642e+06	1.51295e+06	1.83313e+06	852017	385009	642408	1.24156e+06	2.71692e+06	1.76577e+06	1.7352e+06	1.56874e+06	3.12429e+06	858609	1	1	1	1	1	1	1	1	1	High	Peak Found	High	High	High	High	Peak Found	High	High
High	Q9R0Q1	Synaptotagmin-like protein 4 OS=Mus musculus OX=10090 GN=Sytl4 PE=1 SV=1	27359	Sytl4	ENSMUSG00000031255.14	13	5	2.269	2.317	0.245668	0.200935	0.630295	0.632066	9.61653e+06	2.43738e+06	3.96889e+06	2.26125e+07	1.714e+07	2.23647e+07	1.15005e+07	3.96809e+07	1.70597e+07	7.75289e+06	1.72225e+06	4.0301e+06	2.49139e+07	1.44659e+07	2.18039e+07	1.2054e+07	6.72629e+07	1.71543e+07	4	2	2	5	5	5	3	5	5	High	Peak Found	Peak Found	High	Peak Found	High	High	High	High
High	Q9CY27	Very-long-chain enoyl-CoA reductase OS=Mus musculus OX=10090 GN=Tecr PE=1 SV=1	106529	Tecr	ENSMUSG00000031708.16	4	1	2.273	1.66	0.545126	0.952955	0.839062	0.985568	554438	638413	2.53504e+06	2.46625e+06	1.26012e+06	1.89664e+06	920413	1.97674e+06	2.56373e+06	442630	453667	2.56817e+06	2.62439e+06	1091695	1.87743e+06	967747	3.40942e+06	2.56746e+06	1	1	1	1	1	1	1	1	1	Peak Found	Peak Found	High	Peak Found	Peak Found	High	Peak Found	High	High
High	P27773	Protein disulfide-isomerase A3 OS=Mus musculus OX=10090 GN=Pdia3 PE=1 SV=2	14827	Pdia3	ENSMUSG00000027248.13	62	15	2.28	2.496	0.24212	0.106491	0.62588	0.464121	2.78517e+07	3.53796e+07	3.1858e+07	1.14889e+08	6.69793e+07	9.90348e+07	7.89827e+07	1.58667e+08	1.0818e+08	2.31247e+07	2.51197e+07	3.23592e+07	1.25428e+08	5.74511e+07	9.66455e+07	8.21736e+07	2.68442e+08	1.08898e+08	10	10	9	14	11	13	13	15	15	Peak Found	High	High	High	High	High	High	High	High
High	Q9R111	Guanine deaminase OS=Mus musculus OX=10090 GN=Gda PE=1 SV=1	14544	Gda	ENSMUSG00000058624.12	23	4	2.285	2.699	0.240609	0.0751685	0.624378	0.365729	9.00043e+06	1.00627e+07	6.78935e+06	2.54658e+07	1.59186e+07	1.96404e+07	2.77134e+07	2.7239e+07	1.9259e+07	7.45478e+06	7.10176e+06	6.89733e+06	2.78659e+07	13456273	1.90657e+07	2.87551e+07	4.57552e+07	1.93806e+07	4	4	3	4	4	4	4	4	4	High	Peak Found	High	High	High	High	High	High	High
High	P00405	Cytochrome c oxidase subunit 2 OS=Mus musculus OX=10090 GN=Mtco2 PE=1 SV=1	17709; 3338897	COX2	ENSMUSG00000064354.1	20	5	2.288	2.51	0.239599	0.10396	0.624366	0.458584	9.83527e+06	2.025e+07	2.0227e+07	6.64704e+07	3.52549e+07	3.90911e+07	2.89533e+07	6.48907e+07	3.10894e+07	8.1293e+06	1.46782e+07	2.05189e+07	73180088	3.02287e+07	3.84693e+07	30311083	108581564	3.13257e+07	3	3	3	4	4	4	3	4	4	High	High	High	High	High	High	High	High	High
High	P02088	Hemoglobin subunit beta-1 OS=Mus musculus OX=10090 GN=Hbb-b1 PE=1 SV=2	15129; 100503605; 101488143	Hbb-b1; Beta-s; Hbb-bs; Hbb-bt		1057	7	2.304	2.549	0.234758	0.0971415	0.619035	0.436159	2.18475e+10	3.11752e+10	2.75554e+10	7.61713e+10	4.6146e+10	6.36039e+10	6.64123e+10	7.90063e+10	5.28299e+10	1.83072e+10	2.18791e+10	2.79669e+10	8.35086e+10	3.95225e+10	6.15447e+10	6.92137e+10	1.35508e+11	5.32228e+10	18	20	19	22	22	22	21	21	21	High	High	High	High	High	High	High	High	High
High	Q9QUG9	RAS guanyl-releasing protein 2 OS=Mus musculus OX=10090 GN=Rasgrp2 PE=1 SV=2	19395	Rasgrp2	ENSMUSG00000032946.16; ENSMUSG00000106685.3	9	3	2.304	2.764	0.392778	0.199559	0.791861	0.63129	1.85351e+06	5.85546e+06	1.55656e+06	1.59982e+07	6.27756e+06	7.87599e+06	7.69363e+06	1.34543e+07	6.58742e+06	1.49733e+06	4.24098e+06	1.57976e+06	1.75025e+07	5.31692e+06	7.71779e+06	8.00267e+06	22726443	6.6029e+06	2	3	2	3	3	3	3	3	3	Peak Found	Peak Found	Peak Found	High	High	High	Peak Found	High	High
High	Q9CPW4	Actin-related protein 2/3 complex subunit 5 OS=Mus musculus OX=10090 GN=Arpc5 PE=1 SV=3	67771	Arpc5	ENSMUSG00000008475.13	10	3	2.333	1.579	0.230745	0.661142	0.611086	0.948062	6.55073e+06	1.27237e+06	5.86962e+06	1.64718e+07	1.13863e+07	1.42605e+07	1.16317e+07	1.07498e+07	8.53653e+06	5.51894e+06	891923	5.94811e+06	1.7927e+07	9898765	1.36526e+07	1.21244e+07	1.84812e+07	8.58972e+06	2	1	2	3	2	3	3	3	3	High	Peak Found	Peak Found	High	High	High	High	High	High
High	P33622	Apolipoprotein C-III OS=Mus musculus OX=10090 GN=Apoc3 PE=1 SV=2	11814	Apoc3		41	3	2.335	1.227	0.225683	0.908832	0.602275	0.978506	8.95718e+07	1.76905e+08	1.06259e+08	3.05301e+08	5.28048e+08	1.96537e+08	2.34228e+08	1.61311e+08	1.33859e+08	7.50021e+07	1.22766e+08	1.07825e+08	3.30879e+08	4.56327e+08	1.91133e+08	2.43694e+08	2.77474e+08	1.34946e+08	3	4	4	5	5	5	5	4	5	High	High	High	High	High	High	High	High	High
High	Q6P069	Sorcin OS=Mus musculus OX=10090 GN=Sri PE=1 SV=1	109552	Sri	ENSMUSG00000003161.15	30	6	2.346	2.458	0.222457	0.11361	0.597263	0.481045	1.27844e+07	2.29282e+07	2.03928e+07	5.19642e+07	2.89924e+07	4.8244e+07	4.2524e+07	5.50958e+07	4.18923e+07	1.06656e+07	1.6048e+07	2.06956e+07	57649666	2.51798e+07	4.7034e+07	4.46572e+07	91734559	42018867	4	5	5	5	5	5	5	5	5	Peak Found	Peak Found	High	High	High	High	High	High	High
High	P27573	Myelin protein P0 OS=Mus musculus OX=10090 GN=Mpz PE=1 SV=1	17528	Mpz		3	2	2.346	2.982	0.463344	0.251291	0.82499	0.716901		1.75697e+06		6.11063e+06		3.25781e+06	1.18947e+06	4.08615e+06	5.24466e+06		1.23522e+06		6.52868e+06		3.20451e+06	1.22413e+06	6846261	5.26042e+06		2		2		2	1	1	2	Not Found	Peak Found	Not Found	High	Not Found	Peak Found	Peak Found	High	Peak Found
High	P68510	14-3-3 protein eta OS=Mus musculus OX=10090 GN=Ywhah PE=1 SV=2	22629	Ywhah	ENSMUSG00000018965.11	71	6	2.348	1.667	0.221777	0.445665	0.596642	0.874488	3.93916e+07	3.56062e+07	4.59303e+07	1.23515e+08	6.49014e+07	1.122e+08	6.23335e+07	8.57009e+07	7.47067e+07	3.28604e+07	2.51424e+07	4.66609e+07	1.36277e+08	5.59917e+07	110012003	6.54441e+07	1.42869e+08	7.52805e+07	7	6	7	8	7	8	7	8	8	High	High	High	High	High	High	High	High	High
High	O09165	Calsequestrin-1 OS=Mus musculus OX=10090 GN=Casq1 PE=1 SV=3	12372	Casq1	ENSMUSG00000007122.11	8	4	2.351	1.211	0.311653	0.816447	0.71059	0.972114			3.93341e+06	4.85117e+07	6.61893e+06	7.16392e+06	6.69058e+06	2.10571e+07	7.76451e+06			4072151	5.3426e+07	5590326	6.95517e+06	6.83968e+06	3.49011e+07	7825190			2	3	2	3	2	3	2	Not Found	Not Found	Peak Found	High	Peak Found	High	Peak Found	High	High
High	Q02013	Aquaporin-1 OS=Mus musculus OX=10090 GN=Aqp1 PE=1 SV=3	11826	Aqp1	ENSMUSG00000004655.5	38	3	2.368	3.033	0.216209	0.0428287	0.58761	0.24385	3.80912e+07	6.68212e+07	5.2551e+07	1.5845e+08	7.30462e+07	1.25968e+08	1.16638e+08	3.10442e+08	1.14026e+08	31992924	46955193	5.32635e+07	1.72956e+08	6.36859e+07	1.21925e+08	1.2235e+08	550774768	1.14685e+08	2	2	3	3	3	3	3	3	3	High	High	High	High	High	High	High	High	High
High	Q00623	Apolipoprotein A-I OS=Mus musculus OX=10090 GN=Apoa1 PE=1 SV=2	11806	Apoa1	ENSMUSG00000032083.8	880	17	2.371	1.448	0.215303	0.642496	0.587551	0.94468	1.01309e+10	1.48442e+10	1.32624e+10	3.08876e+10	3.12622e+10	2.6362e+10	1.90813e+10	1.7728e+10	1.84489e+10	8.46655e+09	1.03567e+10	1.34563e+10	3.40062e+10	2.69971e+10	2.5524e+10	1.98626e+10	2.98673e+10	1.85586e+10	32	32	31	33	31	32	31	31	31	High	High	High	High	High	High	High	High	High
High	P28656	Nucleosome assembly protein 1-like 1 OS=Mus musculus OX=10090 GN=Nap1l1 PE=1 SV=2	53605	Nap1l1	ENSMUSG00000058799.15	11	3	2.386	1.659	0.412892	0.933646	0.791861	0.982089	952433	3.17484e+06	371750	7.36482e+06	3.39259e+06	9.50826e+06	2.64391e+06	6.07564e+06	2.21789e+06	803162	2.27804e+06	388734	8.0652e+06	2.88775e+06	9.26422e+06	2.75963e+06	1.0588e+07	2.23505e+06	2	2	1	3	3	3	2	3	2	Peak Found	Peak Found	Peak Found	High	High	Peak Found	High	High	Peak Found
High	Q62469	Integrin alpha-2 OS=Mus musculus OX=10090 GN=Itga2 PE=1 SV=2	16398	Itga2	ENSMUSG00000015533.8	132	27	2.388	1.668	0.210874	0.445219	0.577837	0.874488	2.09217e+08	3.08939e+08	2.96526e+08	6.75906e+08	3.48387e+08	4.30105e+08	3.91336e+08	3.70071e+08	3.82638e+08	1.78277e+08	2.17141e+08	3.02027e+08	744276938	2.9921e+08	4.1732e+08	4.04384e+08	6.27502e+08	3.85122e+08	19	14	14	23	23	22	22	19	21	High	High	High	High	High	High	High	High	High
Medium	Q1W617	Protein Shroom4 OS=Mus musculus OX=10090 GN=Shroom4 PE=1 SV=1	208431	Shroom4	ENSMUSG00000068270.15	1	1	2.393	0.754	0.455779	0.192427	0.818843	0.622599	2.73412e+06		852422			3.65261e+06	461512	2.87406e+06		2.3203e+06		863864			3529721	483400	5.17904e+06		1		1			1	1	1		High	Not Found	Peak Found	Not Found	Not Found	Peak Found	Peak Found	Peak Found	Not Found
High	P02762	Major urinary protein 6 OS=Mus musculus OX=10090 GN=Mup6 PE=1 SV=2	17840; 100189605; 100039177; 100048884; 100038948	Mup1; Mup19; Mup16; LOC100048884; Mup18; Mup9	ENSMUSG00000078686.11; ENSMUSG00000078675.9; ENSMUSG00000078673.10; ENSMUSG00000107188.3; ENSMUSG00000106882.3	92	1	2.413	1.514	0.414709	0.997481	0.791861	0.998227	2.48442e+06	1.70801e+06	2.3789e+06	5.74128e+06	7.26012e+06	3.22631e+06	6.83707e+06	3.6025e+06	1.84301e+06	2.14779e+06	1.24691e+06	2.47633e+06	6.18076e+06	6265262	3.17003e+06	6.91688e+06	6.02797e+06	1.85733e+06	1	1	1	1	1	1	1	1	1	Peak Found	Peak Found	High	High	High	Peak Found	Peak Found	High	High
High	P07356	Annexin A2 OS=Mus musculus OX=10090 GN=Anxa2 PE=1 SV=2	12306	Anxa2	ENSMUSG00000032231.14	15	8	2.419	2.12	0.202545	0.269611	0.564323	0.731724	5.39517e+06	3.60092e+06	1.40335e+07	3.59814e+07	1.07792e+07	1.86928e+07	1.49647e+07	2.11151e+07	1.5676e+07	4.64863e+06	2.52388e+06	1.44126e+07	39507383	9.2905e+06	1.81192e+07	1.54212e+07	3.59021e+07	15768454	3	3	4	5	4	5	5	5	5	Peak Found	Peak Found	High	High	Peak Found	Peak Found	High	High	High
High	P07309	Transthyretin OS=Mus musculus OX=10090 GN=Ttr PE=1 SV=1	22139	Ttr	ENSMUSG00000061808.3	75	6	2.42	1.244	0.202374	0.885576	0.564323	0.972825	2.35696e+08	3.07589e+08	3.34168e+08	7.51446e+08	8.21433e+08	5.29463e+08	3.9034e+08	3.59257e+08	3.26142e+08	199894602	215660769	340259403	834604644	710952563	517907625	4.05328e+08	5.90612e+08	3.28358e+08	6	6	6	6	6	6	6	6	6	High	High	High	High	High	High	High	High	High
High	P32037	Solute carrier family 2, facilitated glucose transporter member 3 OS=Mus musculus OX=10090 GN=Slc2a3 PE=1 SV=1	20527	Slc2a3	ENSMUSG00000003153.10	52	8	2.427	1.759	0.200576	0.381155	0.564323	0.842952	2.43883e+08	1.3854e+08	2.40704e+08	2.34246e+08	2.05856e+08	2.36092e+08	2.55445e+08	1.93821e+08	2.12061e+08	2.06752e+08	97490147	2.44721e+08	2.5767e+08	177837166	2.31463e+08	2.65334e+08	3.25091e+08	2.13706e+08	7	7	7	7	7	7	7	7	7	High	High	High	High	High	High	High	High	High
High	P11438	Lysosome-associated membrane glycoprotein 1 OS=Mus musculus OX=10090 GN=Lamp1 PE=1 SV=2	16783	Lamp1	ENSMUSG00000031447.7	15	2	2.436	2.408	0.202001	0.188579	0.564323	0.620239	3.04408e+06	6.94186e+06	3.9157e+06	1.51255e+07	1.49812e+07	2.08447e+07	8.59463e+06	1.57348e+07	1.65381e+07	2.61212e+06	4.75153e+06	3970643	1.69405e+07	13149905	20154573	9.01143e+06	2.67403e+07	1.66651e+07	2	2	1	2	2	2	2	2	2	High	High	Peak Found	High	High	High	High	High	High
High	P35564	Calnexin OS=Mus musculus OX=10090 GN=Canx PE=1 SV=1	12330	Canx	ENSMUSG00000020368.15	65	13	2.436	2.918	0.198107	0.0518614	0.564323	0.280933	1.49436e+07	3.92357e+07	1.0141e+08	9.96217e+07	7.47632e+07	1.00674e+08	4.93537e+07	1.45041e+08	1.08887e+08	1.25921e+07	2.7273e+07	1.02903e+08	1.09156e+08	6.43587e+07	9.72114e+07	5.1347e+07	2.4535e+08	1.09719e+08	8	10	10	11	9	11	9	11	10	High	High	High	High	High	High	High	High	High
High	P70269	Cathepsin E OS=Mus musculus OX=10090 GN=Ctse PE=1 SV=2	13034	Ctse	ENSMUSG00000004552.16	3	2	2.445	0.825	0.393957	0.301676	0.791861	0.7819		1.29201e+06		1.01986e+07		4.81978e+06	764624	2.16691e+07	4.15352e+06		938750		11030943		4.75497e+06	789465	36764334	4.14072e+06		1		2		2	1	2	2	Not Found	Peak Found	Not Found	Peak Found	Not Found	Peak Found	Peak Found	High	Peak Found
High	Q60930	Voltage-dependent anion-selective channel protein 2 OS=Mus musculus OX=10090 GN=Vdac2 PE=1 SV=2	22334	Vdac2	ENSMUSG00000021771.13	23	7	2.445	1.71	0.195791	0.414245	0.564323	0.84578	7.15934e+06	5.96145e+07	3.18505e+07	5.24301e+07	2.83843e+07	5.0321e+07	3.4661e+07	4.48905e+07	3.45513e+07	5.88579e+06	41786929	32286043	56178431	2.44077e+07	4.93901e+07	3.63291e+07	7.64329e+07	34680585	4	5	5	5	5	5	4	5	5	Peak Found	High	High	High	High	High	High	High	High
High	G5E8K5	Ankyrin-3 OS=Mus musculus OX=10090 GN=Ank3 PE=1 SV=1	11735	Ank3	ENSMUSG00000069601.14	12	1	2.45	2.932	0.34043	0.163852	0.730847	0.575159		2.83427e+06		1.67634e+07	4.45887e+06	6.94376e+06	8.30895e+06	2.01363e+07	4.81384e+06		2.00935e+06		18585142	3.73462e+06	6.71926e+06	8707640	33410456	4849511		1		1	1	1	1	1	1	Not Found	Peak Found	Not Found	Peak Found	Peak Found	Peak Found	Peak Found	High	Peak Found
High	P20444	Protein kinase C alpha type OS=Mus musculus OX=10090 GN=Prkca PE=1 SV=3	18750	Prkca		23	6	2.465	1.805	0.190865	0.489499	0.561195	0.879128	1.67958e+06	4.13128e+06	4.75333e+06	1.63262e+07	1.86814e+07	3.67074e+07	9.13088e+06	3.37799e+07	1.19413e+07	1.43002e+06	2.99822e+06	4.86634e+06	1.77532e+07	1.60535e+07	3.56265e+07	9.41072e+06	5.661e+07	1.20326e+07	2	3	3	4	5	6	4	6	5	Peak Found	Peak Found	Peak Found	High	High	High	Peak Found	High	High
High	P61027	Ras-related protein Rab-10 OS=Mus musculus OX=10090 GN=Rab10 PE=1 SV=1	19325	Rab10	ENSMUSG00000020671.9	21	3	2.472	1.83	0.189279	0.400558	0.557766	0.84578	3.84689e+06	1.10737e+07	9.05719e+06	1.93548e+07	1.91548e+07	1.49569e+07	1.39576e+07	1.93078e+07	1.07543e+07	3.29892e+06	7.92095e+06	9.40214e+06	2.11809e+07	1.65708e+07	1.46794e+07	1.42568e+07	3.19108e+07	1.08367e+07	2	3	2	3	3	3	3	3	3	High	High	High	High	High	High	High	High	High
High	P07361	Alpha-1-acid glycoprotein 2 OS=Mus musculus OX=10090 GN=Orm2 PE=1 SV=1	18406	Orm2	ENSMUSG00000061540.3	30	1	2.477	4.215	0.316098	0.0234351	0.71093	0.147212	2.94718e+06	2.53771e+06	3.8407e+06	7.30026e+06	1.66634e+07	5.13018e+06	1.77906e+07	1.09709e+07	1.0696e+07	2477964	1880557	3902159	7981232	14241195	5067517	18455200	19189000	10775868	1	1	1	1	1	1	1	1	1	Peak Found	High	High	Peak Found	High	High	High	Peak Found	High
High	Q8C522	Endonuclease domain-containing 1 protein OS=Mus musculus OX=10090 GN=Endod1 PE=1 SV=2	71946	Endod1	ENSMUSG00000037419.9	4	2	2.479	4.708	0.464778	0.0640417	0.82499	0.325812		917537		2.04513e+06		2.52879e+06		5.53338e+06	3.37262e+06		637583		2.17062e+06		2.49083e+06		9516217	3.3942e+06		1		1		1		1	1	Not Found	Peak Found	Not Found	Peak Found	Not Found	High	Not Found	High	High
Medium	Q8R1I1	Cytochrome b-c1 complex subunit 9 OS=Mus musculus OX=10090 GN=Uqcr10 PE=1 SV=1	66152	Uqcr10	ENSMUSG00000059534.8	6	1	2.486	3.125	0.455175	0.236126	0.818843	0.693303	741823		1.22095e+06	3.10819e+06	1.80136e+06	2.88315e+06	2.99671e+06	3.50044e+06	2.52666e+06	618191		1.24616e+06	3420067	1.51899e+06	2.7875e+06	3.1028e+06	5732537	2.54521e+06	1		1	1	1	1	1	1	1	Peak Found	Not Found	Peak Found	High	High	High	High	High	High
High	Q9D6P8	Calmodulin-like protein 3 OS=Mus musculus OX=10090 GN=Calml3 PE=2 SV=1	70405	Calml3	ENSMUSG00000063130.3	19	4	2.49	1.728	0.185002	0.402138	0.552511	0.84578	1.69513e+07	1.49297e+07	4.34208e+07	4.85284e+07	3.1185e+07	4.38373e+07	3.26506e+07	6.99988e+07	2.60982e+07	1.38105e+07	1.04788e+07	4.40167e+07	52080422	26758295	4.30586e+07	34066495	1.17295e+08	2.62335e+07	3	3	3	3	3	3	2	3	3	High	High	High	High	High	High	High	High	High
High	Q01102	P-selectin OS=Mus musculus OX=10090 GN=Selp PE=1 SV=1	20344	Selp	ENSMUSG00000026580.16	23	5	2.493	2.002	0.184306	0.262454	0.552511	0.720077	1.04697e+07	6.95295e+06	9.75679e+06	2.5351e+07	1.90312e+07	2.66289e+07	2.35688e+07	1.9617e+07	1.78206e+07	8.99881e+06	4.80167e+06	9.89375e+06	2.82781e+07	1.64234e+07	2.51647e+07	24229224	3.35525e+07	1.79194e+07	4	3	3	4	4	4	4	4	4	High	Peak Found	High	High	High	High	High	High	High
High	P17751	Triosephosphate isomerase OS=Mus musculus OX=10090 GN=Tpi1 PE=1 SV=4	21991	Tpi1	ENSMUSG00000023456.14	12	4	2.502	1.54	0.296872	0.983502	0.707608	0.993772	437381	730443	2.62476e+06	1.66093e+07	6.20085e+06	9.74311e+06	3.56934e+06	8.84908e+06	3.90145e+06	374757	532685	2.66346e+06	18115171	5.23133e+06	9.53347e+06	3.71388e+06	1.51208e+07	3.93024e+06	1	1	2	4	3	4	2	4	3	Peak Found	Peak Found	High	High	High	High	High	High	High
High	Q01768	Nucleoside diphosphate kinase B OS=Mus musculus OX=10090 GN=Nme2 PE=1 SV=1	18103	Nme2	ENSMUSG00000020857.11	9	1	2.515	2.044	0.311562	0.497256	0.71059	0.881229	2.94308e+06	2.68298e+06	2.90289e+06	7.79868e+06	4.43351e+06	7.30174e+06	5.97135e+06	5.93239e+06	5.48447e+06	2351466	1.9049e+06	2.94074e+06	8295738	3.84288e+06	7227325	6.2792e+06	10234532	5493730	1	1	1	1	1	1	1	1	1	Peak Found	Peak Found	Peak Found	High	Peak Found	Peak Found	High	High	High
High	P31725	Protein S100-A9 OS=Mus musculus OX=10090 GN=S100a9 PE=1 SV=3	20202	S100a9	ENSMUSG00000056071.12	2	1	2.532	1.667	0.398791	0.887835	0.791861	0.973689	1.68373e+06	684530	8.75348e+06	4.26271e+06	4.99073e+06	2.72323e+06	3.94061e+06	2.59001e+06	2.80698e+06	1.38668e+06	481577	8927611	4722222	4.18214e+06	2.63278e+06	4.11644e+06	4.27025e+06	2827484	1	1	1	1	1	1	1	1	1	Peak Found	Peak Found	High	Peak Found	Peak Found	Peak Found	Peak Found	High	Peak Found
High	P21107	Tropomyosin alpha-3 chain OS=Mus musculus OX=10090 GN=Tpm3 PE=1 SV=3	59069	Tpm3		20	4	2.532	2.841	0.175219	0.0640423	0.54155	0.325812	1.77216e+06	2.00417e+07	6.22361e+06	2.41899e+07	1.51674e+07	3.02425e+07	1.9604e+07	7.22719e+07	1.56991e+07	1.48308e+06	1.4473e+07	6.30862e+06	26708515	1.26949e+07	2.92381e+07	2.00392e+07	119836621	1.56393e+07	2	4	4	5	5	5	5	5	5	Peak Found	Peak Found	Peak Found	High	High	High	Peak Found	High	Peak Found
High	Q9CYH2	Peroxiredoxin-like 2A OS=Mus musculus OX=10090 GN=Prxl2a PE=1 SV=2	70564	5730469M10Rik; Fam213a	ENSMUSG00000021792.15	12	3	2.533	3.462	0.175107	0.0250246	0.54155	0.156462	1.66394e+06	1.44729e+07	6.62374e+06	3.27374e+07	1.73464e+07	1.96385e+07	1.983e+07	6.22298e+07	1.82283e+07	1.41274e+06	1.06398e+07	6.73188e+06	35940595	1.47412e+07	1.92931e+07	2.06535e+07	107815504	18366165	1	3	3	3	3	3	3	3	3	Peak Found	High	High	High	High	High	High	High	High
High	Q61335	B-cell receptor-associated protein 31 OS=Mus musculus OX=10090 GN=Bcap31 PE=1 SV=4	27061	Bcap31	ENSMUSG00000002015.5	12	4	2.544	2.311	0.172568	0.218105	0.538988	0.657262	1.81488e+06	6.91026e+06	1.03845e+07	2.28746e+07	1.45953e+07	2.3551e+07	9.9773e+06	7.51244e+06	2.81354e+07	1.52652e+06	4.91317e+06	1.05346e+07	25064334	1.25211e+07	23075798	1.04256e+07	12364160	2.8345e+07	2	3	3	3	3	3	3	2	3	Peak Found	Peak Found	High	High	High	High	High	High	High
High	Q9DCN2	NADH-cytochrome b5 reductase 3 OS=Mus musculus OX=10090 GN=Cyb5r3 PE=1 SV=3	109754	Cyb5r3	ENSMUSG00000018042.17	10	3	2.55	2.479	0.171256	0.136229	0.536792	0.52833	2.97488e+06	4.74118e+06	5.85339e+06	1.92784e+07	1.17197e+07	1.61839e+07	1.2769e+07	1.87284e+07	1.86393e+07	2492469	3.24507e+06	5.96619e+06	2.09664e+07	1.00208e+07	1.5713e+07	1.32121e+07	3.13166e+07	18784926	1	1	1	3	3	3	3	3	3	High	Peak Found	Peak Found	High	High	High	Peak Found	High	High
High	P48771	Cytochrome c oxidase subunit 7A2, mitochondrial OS=Mus musculus OX=10090 GN=Cox7a2 PE=1 SV=2	12866	Cox7a2	ENSMUSG00000032330.7	4	2	2.553	0.978	0.290035	0.452493	0.698291	0.874488	2.91101e+06			7.43164e+06	4.1721e+06	8.05356e+06	2.82802e+06	5.99158e+06	2.86688e+06	2.46308e+06			8.12702e+06	3.63025e+06	7813737	2.95825e+06	9796761	2.8886e+06	1			1	1	1	1	1	1	Peak Found	Not Found	Not Found	High	Peak Found	High	Peak Found	High	High
High	P04247	Myoglobin OS=Mus musculus OX=10090 GN=Mb PE=1 SV=3	17189	Mb	ENSMUSG00000018893.14	7	2	2.559	2.141	0.427391	0.54958	0.798878	0.905589		1.54341e+06	990450	1.33545e+07	3.16365e+06	2.19909e+06	4.93587e+06	4.80992e+06	2.31088e+06		1.14374e+06	1.00631e+06	1.46109e+07	2.70379e+06	2.1714e+06	5.12669e+06	8.41636e+06	2.32814e+06		1	1	2	1	2	2	2	1	Not Found	High	Peak Found	High	High	Peak Found	High	High	Peak Found
High	P18242	Cathepsin D OS=Mus musculus OX=10090 GN=Ctsd PE=1 SV=1	13033	Ctsd	ENSMUSG00000007891.16	10	4	2.564	2.056	0.328714	0.493969	0.722727	0.880076	1.77321e+06	2.34593e+06	2.21688e+06	8.93424e+06	6.91949e+06	6.04678e+06	6.20976e+06	1.38022e+07	5.93947e+06	1477999	1.72898e+06	2.26491e+06	9.75177e+06	5.88031e+06	5.93689e+06	6.46027e+06	2.3987e+07	5.98452e+06	2	2	2	3	3	3	3	4	3	Peak Found	Peak Found	Peak Found	High	High	High	Peak Found	High	Peak Found
High	P63101	14-3-3 protein zeta/delta OS=Mus musculus OX=10090 GN=Ywhaz PE=1 SV=1	22631	Ywhaz	ENSMUSG00000022285.16	89	8	2.568	1.732	0.167421	0.399019	0.529768	0.84578	1.11756e+08	1.21151e+08	1.88084e+08	3.8762e+08	2.23364e+08	3.31553e+08	2.33982e+08	2.32369e+08	2.09184e+08	9.46542e+07	8.59593e+07	1.92585e+08	424055413	1.9238e+08	3.23667e+08	2.40935e+08	3.86934e+08	2.10693e+08	11	12	11	12	12	12	11	12	12	High	High	High	High	High	High	High	High	High
High	Q99P72	Reticulon-4 OS=Mus musculus OX=10090 GN=Rtn4 PE=1 SV=2	68585	Rtn4	ENSMUSG00000020458.16	8	3	2.572	2.531	0.166626	0.140113	0.528511	0.537165	724192	4.75555e+06	7.60393e+06	1.91287e+07	1.45242e+07	1.80276e+07	9.77804e+06	1.71748e+07	2.0565e+07	612338	3.37964e+06	7714228	20943931	1.2513e+07	17408606	1.02247e+07	29906758	20721087	1	2	2	3	3	3	2	3	3	Peak Found	Peak Found	High	High	High	High	Peak Found	High	High
High	Q99PT1	Rho GDP-dissociation inhibitor 1 OS=Mus musculus OX=10090 GN=Arhgdia PE=1 SV=3	192662	Arhgdia	ENSMUSG00000025132.13	16	2	2.589	2.328	0.206839	0.287463	0.573459	0.763145	4.10079e+06	1.81518e+06	2.97977e+06	1.26094e+07	6.63038e+06	1.08598e+07	9.68962e+06	1.00585e+07	7.40827e+06	3.31627e+06	1.31989e+06	3022378	1.3782e+07	5.59271e+06	1.05876e+07	9970193	16739958	7.40704e+06	2	1	1	2	2	2	2	2	2	High	Peak Found	High	High	High	High	High	High	High
High	Q8BPM0	Disheveled-associated activator of morphogenesis 1 OS=Mus musculus OX=10090 GN=Daam1 PE=1 SV=4	208846	Daam1	ENSMUSG00000034574.9	6	4	2.598	1.601	0.403885	0.996808	0.791861	0.998227			531227	4.43256e+06	1.85721e+06	3.99332e+06	2.465e+06	3.74912e+06	484040			538257	4.84875e+06	1.57288e+06	3.91535e+06	2.59553e+06	6.42872e+06	484160			1	2	2	2	2	2	1	Not Found	Not Found	Peak Found	High	Peak Found	High	Peak Found	High	Peak Found
High	Q9EPK2	Protein XRP2 OS=Mus musculus OX=10090 GN=Rp2 PE=1 SV=3	19889	Rp2h; Rp2	ENSMUSG00000060090.16	3	1	2.599	2.133	0.413869	0.589194	0.791861	0.923625	938058	1.74662e+06	1.55113e+06	4.53995e+06	2.51365e+06	2.85804e+06	2.19611e+06	3.7247e+06	2.66107e+06	781778	1.2934e+06	1.57207e+06	4.97826e+06	2.14012e+06	2.81585e+06	2291182	6.52293e+06	2681142	1	1	1	1	1	1	1	1	1	Peak Found	Peak Found	Peak Found	High	Peak Found	High	Peak Found	Peak Found	Peak Found
Medium	P51863	V-type proton ATPase subunit d 1 OS=Mus musculus OX=10090 GN=Atp6v0d1 PE=1 SV=2	11972	Atp6v0d1	ENSMUSG00000013160.7	2	1	2.606	1.504	0.412665	0.879823	0.791861	0.972478	509782		377072	1.12529e+06		1.16053e+06	568151	765420		422175		382739	1.26875e+06		1.13985e+06	610618	1.21925e+06		1		1	1		1	1	1		Peak Found	Not Found	Peak Found	High	Not Found	High	Peak Found	Peak Found	Not Found
High	Q8VHL0	Urea transporter 1 OS=Mus musculus OX=10090 GN=Slc14a1 PE=1 SV=2	108052	Slc14a1	ENSMUSG00000059336.14	26	3	2.613	2.196	0.158116	0.179	0.515039	0.600498	7.92312e+06	1.28746e+07	1.27564e+07	3.54198e+07	2.52511e+07	3.368e+07	2.4407e+07	3.02224e+07	2.72177e+07	6.87282e+06	8990038	1.29393e+07	3.87279e+07	21666526	3.2079e+07	2.54551e+07	5.27562e+07	2.74264e+07	2	2	2	3	3	3	3	3	3	Peak Found	High	High	High	High	High	High	High	High
High	P09103	Protein disulfide-isomerase OS=Mus musculus OX=10090 GN=P4hb PE=1 SV=2	18453	P4hb	ENSMUSG00000025130.11	77	14	2.615	2.652	0.157809	0.0814546	0.515039	0.387851	2.78073e+07	2.02546e+07	4.08456e+07	1.21759e+08	4.73507e+07	9.59227e+07	7.36538e+07	1.04609e+08	7.73424e+07	2.30664e+07	1.4365e+07	4.15433e+07	1.34248e+08	4.01015e+07	9.31532e+07	7.67181e+07	1.74727e+08	7.79118e+07	9	8	10	12	10	12	11	12	11	High	High	High	High	High	High	High	High	High
Medium	Q60870	Receptor expression-enhancing protein 5 OS=Mus musculus OX=10090 GN=Reep5 PE=1 SV=1	13476	Reep5		3	1	2.618	2.403	0.33688	0.314967	0.728096	0.788937	1.74367e+06	2.28708e+06	2.8851e+06	6.1725e+06	3.53527e+06	7.55357e+06	3.73207e+06	6.8943e+06	6.93211e+06	1.40677e+06	1.67976e+06	2.92431e+06	6.75869e+06	2.99142e+06	7.45987e+06	3.89586e+06	11331300	6.98552e+06	1	1	1	1	1	1	1	1	1	High	High	Peak Found	Peak Found	Peak Found	Peak Found	High	Peak Found	Peak Found
High	Q9R0P3	S-formylglutathione hydrolase OS=Mus musculus OX=10090 GN=Esd PE=1 SV=1	13885	Esd	ENSMUSG00000021996.16	6	2	2.622	1.772	0.411542	0.861157	0.791861	0.972114	699534	1.2636e+06		2.31017e+06		2.63037e+06	1.28059e+06	2.16734e+06		584150	894971		2.60308e+06		2.48778e+06	1.28732e+06	3542668		1	1		1		1	1	1		Peak Found	Peak Found	Not Found	High	Not Found	High	High	High	High
High	P07310	Creatine kinase M-type OS=Mus musculus OX=10090 GN=Ckm PE=1 SV=1	12715	Ckm	ENSMUSG00000030399.2	46	12	2.634	2.492	0.154052	0.107192	0.50677	0.465632	7.95237e+06	4.48745e+07	4.65565e+07	1.58468e+08	8.63538e+07	5.03769e+07	8.82822e+07	1.35586e+08	8.23811e+07	6.68252e+06	3.14581e+07	4.72573e+07	174977002	7.37848e+07	4.86868e+07	9.18419e+07	2.31467e+08	8.28977e+07	4	12	9	12	12	9	13	13	12	Peak Found	High	High	High	High	High	High	High	High
High	P26041	Moesin OS=Mus musculus OX=10090 GN=Msn PE=1 SV=3	17698	Msn	ENSMUSG00000031207.16	26	3	2.665	1.453	0.160894	0.900611	0.518083	0.977411	4.34289e+06	3.26696e+06	6.38885e+06	1.57527e+07	1.33087e+07	1.13006e+07	1.36364e+07	6.40197e+06	7.60585e+06	3645899	2.23895e+06	6.49509e+06	16978234	1.15797e+07	11073333	1.42174e+07	1.06993e+07	7.66584e+06	2	2	2	2	2	2	2	2	2	High	Peak Found	High	High	High	High	Peak Found	Peak Found	Peak Found
High	Q9CZM2	60S ribosomal protein L15 OS=Mus musculus OX=10090 GN=Rpl15 PE=1 SV=4	66480	Rpl15	ENSMUSG00000012405.15	4	2	2.678	3.367	0.314239	0.111817	0.71093	0.476274		4.05701e+06	2.32583e+06	5.51088e+06				1.50188e+07	2.19293e+06		2.95644e+06	2.35912e+06	5.93431e+06				25101347	2209960		2	1	1				2	1	Not Found	High	High	Peak Found	Not Found	Not Found	Not Found	High	Peak Found
High	P68254	14-3-3 protein theta OS=Mus musculus OX=10090 GN=Ywhaq PE=1 SV=1	22630; 102634437; 214444	Ywhaq; LOC102634437; Gm11226; Ywhaq-ps3; Cdk5rap2	ENSMUSG00000076432.12	29	2	2.679	1.503	0.406046	0.899865	0.791861	0.977411	601247	454914	1.47933e+06	1.62199e+06		1.59956e+06		1.7583e+06	786109	492124	311829	1.49952e+06	1.82455e+06		1.57482e+06		2.81472e+06	791877	1	1	1	1		1		1	1	Peak Found	Peak Found	High	Peak Found	Not Found	High	Not Found	High	High
High	P97384	Annexin A11 OS=Mus musculus OX=10090 GN=Anxa11 PE=1 SV=2	11744	Anxa11	ENSMUSG00000021866.15	8	3	2.679	2.203	0.308959	0.508576	0.71059	0.885325	1.74413e+06	1.53874e+06	1.8507e+06	9.08915e+06	4.89671e+06	7.06877e+06	4.11522e+06	7.20289e+06	4.67384e+06	1.43695e+06	1.10202e+06	1.87599e+06	9.84972e+06	4.13289e+06	6.87582e+06	4.29076e+06	1.21626e+07	4.69326e+06	3	2	2	3	3	3	3	3	3	Peak Found	Peak Found	Peak Found	High	Peak Found	High	Peak Found	High	High
High	P18572	Basigin OS=Mus musculus OX=10090 GN=Bsg PE=1 SV=2	12215	Bsg	ENSMUSG00000023175.15	48	9	2.684	2.823	0.144706	0.0609191	0.489351	0.317159	2.59154e+07	3.76472e+07	3.24701e+07	1.28561e+08	6.49193e+07	1.18293e+08	7.92336e+07	1.28571e+08	9.14279e+07	2.20446e+07	2.59561e+07	3.30501e+07	142769899	5.61939e+07	1.14475e+08	8.26411e+07	2.13311e+08	9.21238e+07	7	6	6	8	9	9	8	8	9	Peak Found	High	High	High	High	High	High	High	High
High	O09117	Synaptophysin-like protein 1 OS=Mus musculus OX=10090 GN=Sypl1 PE=1 SV=2	19027	Sypl	ENSMUSG00000020570.15	10	1	2.699	2.086	0.199787	0.450167	0.564323	0.874488	3.26079e+06	3.56073e+06	2.52606e+06	8.80249e+06	5.11679e+06	1.18092e+07	5.17946e+06	6.80275e+06	8.82386e+06	2678587	2432888	2561581	9910720	4.50274e+06	11617572	5.5727e+06	10871677	8888535	1	1	1	1	1	1	1	1	1	High	Peak Found	High	High	High	High	High	High	High
High	Q03265	ATP synthase subunit alpha, mitochondrial OS=Mus musculus OX=10090 GN=Atp5f1a PE=1 SV=1	11946	Atp5a1	ENSMUSG00000025428.15	55	11	2.708	2.471	0.140393	0.111179	0.480883	0.475262	2.6225e+07	6.08991e+07	6.70336e+07	1.67143e+08	1.11334e+08	1.45284e+08	7.28027e+07	1.58848e+08	1.03743e+08	2.1942e+07	4.32205e+07	68054838	1.85791e+08	9.44657e+07	1.38983e+08	7.44755e+07	2.67055e+08	1.03788e+08	9	11	12	11	11	11	10	11	11	High	High	High	High	High	High	High	High	High
High	Q99J56	Derlin-1 OS=Mus musculus OX=10090 GN=Derl1 PE=1 SV=1	67819	Derl1	ENSMUSG00000022365.5	9	1	2.711	2.583	0.149382	0.137072	0.49706	0.528539	2.26624e+06	4.80381e+06	6.85021e+06	1.30214e+07	1.38768e+07	9.9473e+06	7.32378e+06	1.50389e+07	1.24078e+07	1851495	3461922	6.95875e+06	14428316	11640535	9658655	7.71369e+06	25403290	12502762	1	1	1	1	1	1	1	1	1	High	Peak Found	High	High	High	High	Peak Found	High	High
Medium	Q78IS1	Transmembrane emp24 domain-containing protein 3 OS=Mus musculus OX=10090 GN=Tmed3 PE=1 SV=1	66111	Tmed3	ENSMUSG00000032353.9	1	1	2.717	3.246	0.390836	0.233314	0.791861	0.689127	301362		292962	807306	356317	1.0464e+06	568655	1.19569e+06	964591	241127		296422	896123	307053	1.03565e+06	603972	1.94475e+06	971961	1		1	1	1	1	1	1	1	Peak Found	Not Found	Peak Found	Peak Found	Peak Found	Peak Found	Peak Found	Peak Found	High
High	P56400	Platelet glycoprotein Ib beta chain OS=Mus musculus OX=10090 GN=Gp1bb PE=1 SV=1	14724	Gp1bb	ENSMUSG00000050761.3	24	4	2.729	2.033	0.136723	0.237545	0.475232	0.695483	3.56125e+07	7.64741e+07	5.98192e+07	1.82782e+08	1.32892e+08	1.52975e+08	6.81284e+07	1.88709e+08	1.11293e+08	29303730	5.35681e+07	6.06812e+07	1.98364e+08	115293660	150391233	7.1657e+07	318632709	112018250	4	4	4	4	4	4	4	4	4	Peak Found	High	High	High	High	High	High	High	High
High	P13634	Carbonic anhydrase 1 OS=Mus musculus OX=10090 GN=Ca1 PE=1 SV=4	12346	Car1	ENSMUSG00000027556.15	17	6	2.741	2.292	0.134732	0.151569	0.473702	0.566478	4.00283e+07	2.17695e+07	2.01063e+07	6.8073e+07	4.30441e+07	3.24476e+07	4.99347e+07	3.85362e+07	4.21259e+07	3.41096e+07	1.5237e+07	2.04261e+07	74778335	37099881	3.12685e+07	5.20397e+07	6.6394e+07	42458488	4	3	3	4	4	4	4	4	4	Peak Found	Peak Found	Peak Found	High	High	High	High	High	High
High	P17047	Lysosome-associated membrane glycoprotein 2 OS=Mus musculus OX=10090 GN=Lamp2 PE=1 SV=2	16784	Lamp2	ENSMUSG00000016534.15	3	2	2.759	2.224	0.26016	0.376385	0.660314	0.838468	3.63647e+06	2.18006e+06	2.13346e+06	7.09605e+06	7.53064e+06	1.00813e+07	5.13329e+06	1.16796e+07	7.89678e+06	3.03657e+06	1.49576e+06	2165663	7.63443e+06	6433195	9.81982e+06	5.32209e+06	1.96427e+07	7.95955e+06	1	2	1	2	2	2	2	2	2	Peak Found	Peak Found	Peak Found	Peak Found	Peak Found	Peak Found	Peak Found	High	Peak Found
High	Q921H8	3-ketoacyl-CoA thiolase A, peroxisomal OS=Mus musculus OX=10090 GN=Acaa1a PE=1 SV=1	113868	Acaa1a	ENSMUSG00000036138.16	11	4	2.78	3.21	0.324297	0.132205	0.722727	0.517222	591425	804991	1.54301e+06	7.16229e+06	4.09486e+06	5.18343e+06	5.67539e+06	1.02161e+07	7.59644e+06	508366	585503	1.61321e+06	7.75942e+06	3.52648e+06	5.05412e+06	5.87244e+06	1.72051e+07	7.65481e+06	1	1	1	3	3	4	3	4	4	Peak Found	Peak Found	High	High	High	High	High	High	High
High	P56395	Cytochrome b5 OS=Mus musculus OX=10090 GN=Cyb5a PE=1 SV=2	109672	Cyb5; Cyb5a	ENSMUSG00000024646.13	17	4	2.785	2.418	0.127458	0.123435	0.455868	0.508171	6.63472e+06	2.04723e+06	6.19707e+06	2.76607e+07	1.86779e+07	3.17194e+07	1.81396e+07	2.42487e+07	3.04126e+07	5.64662e+06	1.4198e+06	6.28457e+06	30808466	1.61151e+07	3.02217e+07	1.86855e+07	4.11655e+07	3.05925e+07	3	1	2	4	4	4	4	4	4	High	Peak Found	Peak Found	High	High	High	High	High	High
High	P28660	Nck-associated protein 1 OS=Mus musculus OX=10090 GN=Nckap1 PE=1 SV=2	50884	Nckap1	ENSMUSG00000027002.13	5	3	2.8	2.575	0.315225	0.380968	0.71093	0.842952	1.18565e+06	911810	1.75195e+06	5.37118e+06	2.55319e+06	4.9106e+06	4.25264e+06	4.37624e+06	3.27426e+06	980836	673581	1.77353e+06	5.89942e+06	2.166e+06	4.82759e+06	4.44851e+06	7.64955e+06	3.29916e+06	1	1	1	2	1	2	2	2	2	Peak Found	Peak Found	Peak Found	High	High	Peak Found	Peak Found	High	Peak Found
High	Q3U9N9	Monocarboxylate transporter 10 OS=Mus musculus OX=10090 GN=Slc16a10 PE=1 SV=1	72472	Slc16a10	ENSMUSG00000019838.11	12	3	2.819	2.92	0.134012	0.117529	0.473676	0.489888	2.13293e+06	5.07989e+06	3.63164e+06	1.87153e+07	6.86826e+06	1.33455e+07	1.04649e+07	1.9159e+07	8.96279e+06	1.79974e+06	3.65171e+06	3.68969e+06	20599529	5.90783e+06	13079299	1.08778e+07	3.21211e+07	9.03164e+06	2	2	2	3	3	3	3	3	3	Peak Found	High	Peak Found	High	High	High	High	High	High
High	O70443	Guanine nucleotide-binding protein G(z) subunit alpha OS=Mus musculus OX=10090 GN=Gnaz PE=1 SV=4	14687	Gnaz	ENSMUSG00000040009.6	24	4	2.841	1.908	0.11885	0.337486	0.437541	0.819939	8.77321e+06	4.93896e+06	7.14924e+06	2.59714e+07	1.96083e+07	2.72449e+07	1.78786e+07	2.0623e+07	1.7048e+07	7.28728e+06	3.53639e+06	7.27318e+06	2.85389e+07	1.65172e+07	2.6462e+07	1.85808e+07	3.44703e+07	1.71757e+07	4	3	3	4	4	4	4	4	4	High	Peak Found	High	High	High	High	High	High	High
High	P47753	F-actin-capping protein subunit alpha-1 OS=Mus musculus OX=10090 GN=Capza1 PE=1 SV=4	12340	Capza1		10	4	2.846	1.784	0.13177	0.641099	0.466991	0.943664	3.18227e+06	1.56474e+06	4.27514e+06	1.35852e+07	5.33218e+06	1.63182e+07	7.00768e+06	1.54857e+07	6.96293e+06	2.60626e+06	1.09222e+06	4.3369e+06	1.44732e+07	4.64165e+06	1.60071e+07	7289949	26350160	7.0063e+06	2	1	3	4	2	4	3	3	4	Peak Found	Peak Found	High	High	Peak Found	High	Peak Found	High	High
High	Q9DCX2	ATP synthase subunit d, mitochondrial OS=Mus musculus OX=10090 GN=Atp5pd PE=1 SV=3	71679	Atp5h	ENSMUSG00000034566.10	6	2	2.861	2.329	0.231074	0.372893	0.611086	0.838468		2.72862e+06	1.6772e+06	1.04093e+07	7.51845e+06	7.81613e+06	5.2196e+06	6.00128e+06	6.97833e+06		1.93319e+06	1699728	1.14796e+07	6546611	7.62353e+06	5.46101e+06	10460767	7.03105e+06		1	1	2	2	2	2	2	2	Not Found	High	Peak Found	High	High	High	Peak Found	High	High
High	Q99P58	Ras-related protein Rab-27B OS=Mus musculus OX=10090 GN=Rab27b PE=1 SV=3	80718	Rab27b	ENSMUSG00000024511.15	46	8	2.863	2.312	0.115639	0.14627	0.429523	0.552851	3.31491e+07	3.6971e+07	3.22825e+07	1.20436e+08	9.32389e+07	1.15678e+08	7.31152e+07	9.60236e+07	8.63068e+07	2.71332e+07	2.60663e+07	3.29179e+07	1.29638e+08	8.00065e+07	1.13393e+08	7.59254e+07	1.61248e+08	8.68345e+07	8	7	6	8	8	8	8	8	8	High	High	High	High	High	High	High	High	High
High	P51881	ADP/ATP translocase 2 OS=Mus musculus OX=10090 GN=Slc25a5 PE=1 SV=3	11740	Slc25a5	ENSMUSG00000016319.3	72	4	2.884	2.624	0.112749	0.0854788	0.420907	0.402713	1.59778e+07	3.15593e+07	2.1051e+07	8.58057e+07	6.1666e+07	8.00569e+07	4.06296e+07	9.23267e+07	4.7864e+07	1.33441e+07	2.17534e+07	2.14426e+07	9.37404e+07	5.27411e+07	7.73497e+07	4.2144e+07	155586541	4.82429e+07	3	4	3	4	4	4	3	4	3	Peak Found	High	High	High	High	High	High	High	Peak Found
High	O08709	Peroxiredoxin-6 OS=Mus musculus OX=10090 GN=Prdx6 PE=1 SV=3	11758	Prdx6		7	2	2.887	2.911	0.342712	0.260998	0.730847	0.72003	293711	243113	309252	1.10224e+06	848062	586022	2.57292e+07	871628	5.6784e+06	239708	177325	320414	1.1795e+06	706246	553335	2.65935e+07	1.46808e+06	5.7207e+06	1	1	1	1	1	1	2	1	2	High	Peak Found	Peak Found	High	High	Peak Found	High	High	High
High	Q9DC29	ATP-binding cassette sub-family B member 6, mitochondrial OS=Mus musculus OX=10090 GN=Abcb6 PE=1 SV=1	74104	Abcb6	ENSMUSG00000026198.15	6	2	2.914	5.349	0.272509	0.0107154	0.674076	0.0770816		1.29428e+06		7.87048e+06	4.28368e+06	6.81679e+06	1.33657e+07	1.05469e+07	4.81617e+06		889540		8.67884e+06	3.61336e+06	6595598	1.38753e+07	1.74738e+07	4.8529e+06		1		2	2	1	2	2	2	Not Found	Peak Found	Not Found	High	Peak Found	High	High	High	Peak Found
High	O35609	Secretory carrier-associated membrane protein 3 OS=Mus musculus OX=10090 GN=Scamp3 PE=1 SV=3	24045	Scamp3	ENSMUSG00000028049.15	4	2	2.925	2.625	0.331035	0.410675	0.722727	0.84578	516605			1.51086e+06	1.06075e+06	1.69693e+06	690796	1.67883e+06	1.35597e+06	437414			1.69773e+06	933279	1.66199e+06	731251	2.67722e+06	1.36644e+06	1			1	1	1	1	1	1	Peak Found	Not Found	Not Found	High	Peak Found	High	Peak Found	High	High
High	Q78HU7	Glycophorin-C OS=Mus musculus OX=10090 GN=Gypc PE=1 SV=2	71683	Gypc	ENSMUSG00000090523.2	5	1	2.931	3.285	0.279111	0.182436	0.681872	0.605707	1.15428e+06		1.38475e+06	1.1924e+07	2.4936e+06	5.67668e+06	4.55263e+06	7.33337e+06	5.60684e+06	920930		1.40288e+06	1.26929e+07	2.15936e+06	5.61949e+06	4786021	1.26452e+07	5613630	1		1	2	2	1	1	2	1	Peak Found	Not Found	Peak Found	High	Peak Found	High	High	Peak Found	High
High	P10404	MLV-related proviral Env polyprotein OS=Mus musculus OX=10090 PE=1 SV=3		Env		12	4	2.932	2.109	0.292919	0.609105	0.703959	0.929285	856939			4.52752e+06	3.49514e+06	4.9772e+06	2.88262e+06	4.06535e+06	2.58543e+06	715643			4.94783e+06	2.96074e+06	4820316	2.97903e+06	6683199	2.60504e+06	1			2	2	2	2	2	2	Peak Found	Not Found	High	High	High	High	High	High	High
High	P62897	Cytochrome c, somatic OS=Mus musculus OX=10090 GN=Cycs PE=1 SV=2	13063; 672195	Cycs; Gm10053	ENSMUSG00000058927.5; ENSMUSG00000063694.5	15	3	2.966	2.772	0.101897	0.0671779	0.388028	0.336645	9.30661e+06	7.97613e+06	1.25802e+07	3.03525e+07	2.16824e+07	2.29079e+07	2.28377e+07	2.25426e+07	2.03983e+07	7.59081e+06	5.68644e+06	1.27565e+07	3.34254e+07	1.82284e+07	2.2141e+07	23250587	37346387	2.0352e+07	3	3	3	3	3	3	3	3	3	High	Peak Found	Peak Found	High	High	High	High	High	High
Medium	P04444	Hemoglobin subunit beta-H1 OS=Mus musculus OX=10090 GN=Hbb-bh1 PE=2 SV=3	15132	Hbb-bh1	ENSMUSG00000052217.6	4	1	2.991	2.7	0.312975	0.358407	0.71059	0.83691			604394	3.11907e+06	1.80751e+06	527511	1.63204e+06	2.01272e+06	447527			611784	3.43075e+06	1.5325e+06	517952	1.71157e+06	3.51403e+06	450951			1	1	1	1	1	1	1	Not Found	Not Found	Peak Found	High	High	Peak Found	High	High	Peak Found
High	Q99KF1	Transmembrane emp24 domain-containing protein 9 OS=Mus musculus OX=10090 GN=Tmed9 PE=1 SV=2	67511	Tmed9	ENSMUSG00000058569.7	10	3	2.992	2.552	0.155094	0.195058	0.508939	0.624371	1.07179e+06	1.78838e+06	4.75889e+06	1.30079e+07	6.72456e+06	9.69285e+06	8.86185e+06	1.33951e+07	1.17921e+07	890728	1323424	4.82731e+06	1.42458e+07	5.72351e+06	9.51835e+06	9.22508e+06	2.31784e+07	1.18813e+07	1	1	2	3	2	3	2	3	3	Peak Found	Peak Found	Peak Found	High	High	High	Peak Found	High	High
High	P12787	Cytochrome c oxidase subunit 5A, mitochondrial OS=Mus musculus OX=10090 GN=Cox5a PE=1 SV=2	12858	Cox5a	ENSMUSG00000000088.7	6	4	3.002	1.608	0.0995305	0.789231	0.380104	0.971974		2.23e+06		2.48322e+07	1.62335e+07	7.22235e+06		1.25351e+07	5.14247e+06		1.57105e+06		27281076	1.40013e+07	7.07175e+06		2.17236e+07	5.18212e+06		1		3	3	3		3	2	Not Found	Peak Found	Not Found	High	High	Peak Found	Not Found	High	Peak Found
High	Q80TH2	Erbin OS=Mus musculus OX=10090 GN=Erbin PE=1 SV=3	59079	Erbb2ip; Erbin	ENSMUSG00000021709.14	27	5	3.028	2.04	0.138359	0.485492	0.475232	0.878387	1.43937e+06	3.38586e+06	2.7008e+06	1.68033e+07	7.52316e+06	1.04982e+07	7.30934e+06	9.28531e+06	5.97027e+06	1.22454e+06	2.39388e+06	2766575	1.79976e+07	6.4731e+06	1.0201e+07	7.46214e+06	1.56811e+07	6.0165e+06	2	2	3	5	4	5	4	5	4	Peak Found	Peak Found	Peak Found	High	High	High	High	High	High
High	Q8VCT4	Carboxylesterase 1D OS=Mus musculus OX=10090 GN=Ces1d PE=1 SV=1	104158	Ces1d	ENSMUSG00000056973.6	91	2	3.04	2.848	0.308347	0.321857	0.71059	0.796927	98599.5		196241	2.66551e+06	273747	328194	2.52169e+06	1.56849e+06	399643	88122.7		198893	2.88376e+06	224112	315921	2.61014e+06	2.61508e+06	402503	1		1	2	1	1	2	2	1	Peak Found	Not Found	Peak Found	High	Peak Found	Peak Found	Peak Found	High	Peak Found
High	P36423	Thromboxane-A synthase OS=Mus musculus OX=10090 GN=Tbxas1 PE=1 SV=2	21391	Tbxas1	ENSMUSG00000029925.13	40	10	3.043	3.074	0.0927913	0.0400026	0.364594	0.229715	7.2066e+06	1.41478e+07	1.59477e+07	6.26037e+07	5.14511e+07	5.24411e+07	3.59258e+07	6.88116e+07	6.31575e+07	6.03726e+06	10032449	1.61981e+07	6.83778e+07	4.38825e+07	5.12424e+07	3.71316e+07	1.15047e+08	6.33791e+07	4	3	6	9	9	9	9	9	9	Peak Found	Peak Found	High	High	High	High	High	High	High
High	Q9QUT0	Ammonium transporter Rh type A OS=Mus musculus OX=10090 GN=Rhag PE=1 SV=1	19743	Rhag	ENSMUSG00000023926.7	9	1	3.046	3.2	0.0923881	0.0322244	0.364594	0.193334	4.20399e+06	9.85747e+06	7.47674e+06	3.46873e+07	1.23527e+07	2.27747e+07	2.2499e+07	3.15407e+07	1.96268e+07	3.46115e+06	6.81073e+06	7577326	36885080	10753825	22379662	23518474	54006548	19769834	1	1	1	1	1	1	1	1	1	High	Peak Found	Peak Found	High	High	High	High	High	High
High	P45952	Medium-chain specific acyl-CoA dehydrogenase, mitochondrial OS=Mus musculus OX=10090 GN=Acadm PE=1 SV=1	11364	Acadm	ENSMUSG00000062908.12	6	2	3.104	2.184	0.286073	0.525696	0.691841	0.892917		841365	634737	2.3707e+06	3.73213e+06	2.87781e+06	3.20935e+06	7.02603e+06	5.95606e+06		596703	644335	2.60351e+06	3.19171e+06	2.82687e+06	3.31946e+06	1.17058e+07	6.00158e+06		1	1	1	2	1	2	2	2	Not Found	Peak Found	Peak Found	High	High	High	Peak Found	High	High
High	Q9QUM4	Signaling lymphocytic activation molecule OS=Mus musculus OX=10090 GN=Slamf1 PE=1 SV=1	27218	Slamf1	ENSMUSG00000015316.11	19	3	3.105	2.42	0.086026	0.198264	0.34645	0.631066	4.90963e+06	4.00025e+06	5.46454e+06	1.77926e+07	1.11356e+07	1.92271e+07	1.23816e+07	1.11951e+07	1.10916e+07	4.21334e+06	2.78948e+06	5.54088e+06	1.97557e+07	9.57521e+06	1.82555e+07	1.27561e+07	19333031	11161807	3	3	3	3	3	3	3	3	3	High	High	Peak Found	High	High	High	High	High	High
High	P15327	Bisphosphoglycerate mutase OS=Mus musculus OX=10090 GN=Bpgm PE=1 SV=2	12183	Bpgm	ENSMUSG00000038871.5	22	6	3.108	3.231	0.0857379	0.0308651	0.346339	0.186025	8.34183e+06	9.75778e+06	1.05235e+07	4.13174e+07	2.17649e+07	3.87538e+07	3.60486e+07	4.92955e+07	2.78422e+07	6.79958e+06	6.91427e+06	1.06694e+07	4.54045e+07	18594213	3.7516e+07	37268126	8.50561e+07	27816474	4	4	3	4	4	4	4	5	4	Peak Found	Peak Found	Peak Found	High	High	High	High	High	High
Medium	A2CG49	Kalirin OS=Mus musculus OX=10090 GN=Kalrn PE=1 SV=1	545156	Kalrn	ENSMUSG00000061751.15	3	1	3.127	2.347	0.270754	0.49597	0.674076	0.881229	387331	1.68007e+06	1.07842e+06	3.729e+06	2.26614e+06	3.3725e+06	2.5309e+06	3.27549e+06	1.86541e+06	322936	1244209	1.09308e+06	4.08843e+06	1.92976e+06	3323185	2.63977e+06	5736394	1.87948e+06	1	1	1	1	1	1	1	1	1	Peak Found	Peak Found	Peak Found	Peak Found	Peak Found	High	Peak Found	High	Peak Found
High	Q60932	Voltage-dependent anion-selective channel protein 1 OS=Mus musculus OX=10090 GN=Vdac1 PE=1 SV=3	22333	Vdac1	ENSMUSG00000020402.11	63	9	3.127	2.733	0.0837503	0.0709418	0.343531	0.350259	2.87917e+07	4.33221e+07	3.53186e+07	1.6264e+08	9.61011e+07	1.26448e+08	9.16332e+07	1.30699e+08	1.02911e+08	2.3586e+07	3.05902e+07	3.59109e+07	177552082	8.18012e+07	1.23318e+08	9.55553e+07	2.20786e+08	1.03443e+08	8	8	6	8	8	8	9	9	8	High	High	High	High	High	High	High	High	High
High	P09813	Apolipoprotein A-II OS=Mus musculus OX=10090 GN=Apoa2 PE=1 SV=2	11807	Apoa2	ENSMUSG00000005681.12	112	3	3.131	1.537	0.083291	0.554945	0.343531	0.909947	2.10234e+08	3.54974e+08	2.41287e+08	7.01426e+08	1.06962e+09	4.5033e+08	5.34537e+08	3.40077e+08	3.82566e+08	1.7788e+08	2.52001e+08	2.45267e+08	7.67226e+08	9.20088e+08	4.40854e+08	5.53898e+08	5.81259e+08	3.85508e+08	6	5	6	6	6	6	6	6	5	High	High	High	High	High	High	High	High	High
High	Q05020	Apolipoprotein C-II OS=Mus musculus OX=10090 GN=Apoc2 PE=2 SV=1	11813; 105886299	Apoc2; Apoc4-apoc2; Gm44805	ENSMUSG00000109350.1; ENSMUSG00000002992.17	15	2	3.152	1.444	0.0812895	0.723447	0.340194	0.960326	1.00662e+07	1.76162e+07	5.09495e+06	2.18866e+07	5.29067e+07	1.72539e+07	1.43791e+07	8.76322e+06	1.61778e+07	8.46215e+06	1.25525e+07	5165343	2.38747e+07	4.52051e+07	1.68367e+07	1.49286e+07	15446219	1.63019e+07	2	2	1	2	2	2	2	1	2	High	High	Peak Found	High	High	High	High	High	High
High	Q9D0F3	Protein ERGIC-53 OS=Mus musculus OX=10090 GN=Lman1 PE=1 SV=1	70361	Lman1	ENSMUSG00000041891.15	12	5	3.168	2.889	0.0796897	0.0748838	0.339447	0.365673	1.88329e+06	3.46662e+06	2.91823e+06	2.25689e+07		2.76328e+07	7.31701e+06	3.22682e+07	2.00101e+07	1.56853e+06	2.377e+06	2964884	24457669		2.69299e+07	7.62177e+06	5.37868e+07	2.01401e+07	1	1	2	4		4	3	4	5	Peak Found	Peak Found	High	High	Not Found	High	High	High	High
High	P53986	Monocarboxylate transporter 1 OS=Mus musculus OX=10090 GN=Slc16a1 PE=1 SV=1	20501	Slc16a1	ENSMUSG00000032902.1	17	3	3.171	2.925	0.0793812	0.0512682	0.339221	0.278849	1.72582e+06	1.01279e+07	7.08514e+06	3.9394e+07	5.58998e+06	2.55868e+07	2.69969e+07	3.68225e+07	1.59103e+07	1.42241e+06	7.34147e+06	7.18051e+06	4.38602e+07	4.72248e+06	2.45999e+07	2.75124e+07	6.13311e+07	1.58875e+07	1	3	3	3	2	3	3	3	3	High	High	High	High	High	High	High	High	High
High	Q9DB77	Cytochrome b-c1 complex subunit 2, mitochondrial OS=Mus musculus OX=10090 GN=Uqcrc2 PE=1 SV=1	67003	Uqcrc2	ENSMUSG00000030884.12	10	3	3.189	2.523	0.158993	0.273684	0.515974	0.738284	1.53418e+06	2.40775e+06	2.29715e+06	1.2081e+07	5.5465e+06	8.03197e+06	5.49566e+06	9.4851e+06	6.84049e+06	1.28389e+06	1.71419e+06	2.3281e+06	1.33426e+07	4.82584e+06	7.83771e+06	5.7666e+06	1.61855e+07	6.89267e+06	3	2	2	3	3	3	3	3	3	Peak Found	Peak Found	Peak Found	High	High	High	High	High	High
High	O54734	Dolichyl-diphosphooligosaccharide--protein glycosyltransferase 48 kDa subunit OS=Mus musculus OX=10090 GN=Ddost PE=1 SV=2	13200	Ddost	ENSMUSG00000028757.4	10	4	3.198	2.681	0.076882	0.0811282	0.330667	0.387851	5.11551e+06	1.33548e+07	1.1781e+07	1.82333e+07	1.7394e+07	1.96733e+07	9.13514e+06	1.71705e+07	1.85053e+07	4.21395e+06	9.30744e+06	1.19403e+07	1.98908e+07	14866339	19084585	9.51064e+06	2.9109e+07	1.86133e+07	3	3	3	3	3	3	3	3	3	Peak Found	Peak Found	Peak Found	High	High	High	Peak Found	High	High
High	Q60931	Voltage-dependent anion-selective channel protein 3 OS=Mus musculus OX=10090 GN=Vdac3 PE=1 SV=1	22335	Vdac3	ENSMUSG00000008892.12	28	5	3.226	2.614	0.074342	0.0869228	0.321826	0.407026	5.17247e+06	1.18522e+07	1.89847e+07	3.84785e+07	3.17201e+07	4.28058e+07	2.21273e+07	4.41169e+07	3.34901e+07	4.40088e+06	8.29939e+06	1.92595e+07	42231457	2.69915e+07	41380887	2.29821e+07	74693252	33559940	2	4	4	3	4	4	4	4	4	Peak Found	High	High	High	High	High	High	High	High
High	P56480	ATP synthase subunit beta, mitochondrial OS=Mus musculus OX=10090 GN=Atp5f1b PE=1 SV=2	11947	Atp5b	ENSMUSG00000025393.12	131	18	3.228	2.374	0.0741245	0.131521	0.321826	0.516055	1.90455e+08	2.53174e+08	4.45521e+08	3.38441e+08	2.38795e+08	2.92883e+08	2.82395e+08	5.46448e+08	2.65377e+08	1.6251e+08	1.76361e+08	4.52115e+08	3.69606e+08	2.0507e+08	2.84747e+08	293443759	9.48267e+08	2.6669e+08	16	18	20	19	19	22	20	21	21	High	High	High	High	High	High	High	High	High
High	Q3THE2	Myosin regulatory light chain 12B OS=Mus musculus OX=10090 GN=Myl12b PE=1 SV=2	67938	Myl12b	ENSMUSG00000034868.8	47	2	3.238	3.085	0.0732473	0.0392444	0.321273	0.228024	6.85792e+06	8.44431e+06	7.71312e+06	2.70337e+07	1.91284e+07	2.7644e+07	1.55751e+07	2.90382e+07	2.46779e+07	5.55751e+06	6.00298e+06	7.81747e+06	29521549	1.62955e+07	26892221	1.60253e+07	48854450	24658231	2	2	2	2	2	2	2	2	2	Peak Found	Peak Found	Peak Found	High	High	High	High	High	High
High	Q9CQ19	Myosin regulatory light polypeptide 9 OS=Mus musculus OX=10090 GN=Myl9 PE=1 SV=3	98932	Myl9	ENSMUSG00000067818.6	61	3	3.242	2.958	0.072899	0.0484917	0.320804	0.26591	2.22647e+07	4.20962e+07	4.7967e+07	1.59165e+08	1.24523e+08	1.38072e+08	9.41057e+07	1.76485e+08	1.289e+08	1.87588e+07	3.00392e+07	48739820	1.74873e+08	1.07208e+08	1.33411e+08	9.79354e+07	3.08285e+08	1.29649e+08	5	6	6	7	7	7	7	7	7	High	High	High	High	High	High	High	High	High
High	P20108	Thioredoxin-dependent peroxide reductase, mitochondrial OS=Mus musculus OX=10090 GN=Prdx3 PE=1 SV=1	11757	Prdx3	ENSMUSG00000024997.7	6	2	3.251	1.708	0.089888	0.764649	0.359823	0.967481		2.9927e+06	2.12475e+06	1.27522e+07	9.89112e+06	1.19749e+07	4.57554e+06	8.63146e+06	5.08685e+06		2.19175e+06	2151748	1.40887e+07	8.41526e+06	1.15974e+07	4.81247e+06	15034898	5.12661e+06		1	1	2	2	2	2	2	2	Not Found	Peak Found	Peak Found	High	High	High	Peak Found	High	Peak Found
High	P15535	Beta-1,4-galactosyltransferase 1 OS=Mus musculus OX=10090 GN=B4galt1 PE=1 SV=1	14595	B4galt1	ENSMUSG00000028413.13	4	2	3.309	3.046	0.208922	0.227593	0.574859	0.676709	1.5628e+06	1.18636e+06	779994	5.94299e+06	3.7783e+06	5.84365e+06	3.6775e+06	8.66754e+06	5.19064e+06	1.27739e+06	852090	792881	6.5797e+06	3.17053e+06	5.66199e+06	3.85108e+06	1.44367e+07	5.22959e+06	1	1	1	2	2	2	2	2	2	Peak Found	Peak Found	Peak Found	High	High	Peak Found	Peak Found	High	High
High	O55143	Sarcoplasmic/endoplasmic reticulum calcium ATPase 2 OS=Mus musculus OX=10090 GN=Atp2a2 PE=1 SV=2	11938	Atp2a2	ENSMUSG00000029467.15	104	6	3.355	3.325	0.0851314	0.0631387	0.344938	0.323676	1.69062e+06	3.6336e+06	534188	1.58265e+07	9.87649e+06	1.23253e+07	6.1481e+06	1.24711e+07	1.4898e+07	1.38379e+06	2.61449e+06	541518	1.72986e+07	8.40703e+06	11993773	6.31928e+06	2.11597e+07	1.49275e+07	2	2	1	5	5	5	3	4	5	Peak Found	Peak Found	Peak Found	High	High	High	Peak Found	High	High
High	P70302	Stromal interaction molecule 1 OS=Mus musculus OX=10090 GN=Stim1 PE=1 SV=2	20866	Stim1	ENSMUSG00000030987.5	9	3	3.361	2.847	0.196633	0.259723	0.564323	0.718176	676490	1.45049e+06	2.51224e+06	7.76287e+06	5.91566e+06	4.98638e+06	2.75783e+06	5.67144e+06	7.28069e+06	585022	1.06144e+06	2607199	8.41514e+06	5.0744e+06	4892390	2795128	9.48691e+06	7.31145e+06	1	1	1	2	2	2	1	2	2	Peak Found	Peak Found	Peak Found	High	High	High	High	High	High
High	Q9R0Q3	Transmembrane emp24 domain-containing protein 2 OS=Mus musculus OX=10090 GN=Tmed2 PE=1 SV=1	56334; 100862175	Tmed2; Gm21540; LOC100862175; Gm10698	ENSMUSG00000029390.13	10	4	3.365	4.218	0.092707	0.0281123	0.364594	0.171754	69673.8		1.88357e+06	1.66609e+07	6.04613e+06	1.34701e+07	4.68218e+06	1.95001e+07	1.27132e+07	65060		1.90669e+06	1.81134e+07	5.21591e+06	1.31355e+07	4.80678e+06	3.33179e+07	1.28093e+07	1		2	5	4	4	3	4	4	Peak Found	High	Peak Found	High	Peak Found	High	Peak Found	High	High
High	O88456	Calpain small subunit 1 OS=Mus musculus OX=10090 GN=Capns1 PE=1 SV=1	12336	Capns1		5	2	3.367	2.255	0.129902	0.368581	0.461605	0.838468	2.9213e+06	2.24419e+06	3.63031e+06	1.19451e+07	3.27946e+06	7.60927e+06	5.55614e+06	7.46991e+06	7.09804e+06	2.45454e+06	1.57131e+06	3.67995e+06	1.31828e+07	2.88838e+06	7.41214e+06	5866083	1.28972e+07	7.15147e+06	2	2	2	2	1	2	2	2	2	Peak Found	Peak Found	Peak Found	Peak Found	Peak Found	High	High	High	High
High	Q6P4P1	Serine protease inhibitor A3A OS=Mus musculus OX=10090 GN=Serpina3a PE=1 SV=2	74069	Serpina3a		20	1	3.368	1.8	0.227436	0.860695	0.605737	0.972114	655291	388984	571303	2.3886e+06	1.92436e+06	920025	1.89024e+06	1.02813e+06	610735	522476	285003	585435	2.5579e+06	1.57269e+06	860164	1.9112e+06	1.75791e+06	616918	1	1	1	1	1	1	1	1	1	Peak Found	Peak Found	Peak Found	High	Peak Found	Peak Found	Peak Found	High	Peak Found
High	P35279	Ras-related protein Rab-6A OS=Mus musculus OX=10090 GN=Rab6a PE=1 SV=4	19346	Rab6a	ENSMUSG00000030704.14	10	2	3.384	3.081	0.0973247	0.116105	0.373828	0.487475		4.04619e+06	2.08911e+06	1.02024e+07	1.14317e+07	9.41835e+06		1.01482e+07	8.93211e+06		2.8157e+06	2.12992e+06	1.12743e+07	9577478	9111984		16739489	8.99824e+06		2	2	2	1	2		2	2	Not Found	Peak Found	Peak Found	High	High	High	Not Found	High	High
High	P58771	Tropomyosin alpha-1 chain OS=Mus musculus OX=10090 GN=Tpm1 PE=1 SV=1	22003	Tpm1	ENSMUSG00000032366.15	13	1	3.386	2.449	0.236495	0.501523	0.619924	0.88135		223522	180698	714178	320104	802177	434362	1.33531e+06	450843		150609	181342	747362	256975	762050	473146	2.37323e+06	454463		1	1	1	1	1	1	1	1	Not Found	Peak Found	Peak Found	High	Peak Found	High	Peak Found	High	High
High	P61226	Ras-related protein Rap-2b OS=Mus musculus OX=10090 GN=Rap2b PE=1 SV=1	74012	Rap2b	ENSMUSG00000036894.3	7	3	3.386	2.454	0.0690444	0.243287	0.305666	0.703064	952483	2.89973e+06	1.31603e+06	1.94472e+07	1.00438e+07	1.48839e+07	1.11662e+07	1.1334e+07	7.19444e+06	823368	2.08085e+06	1.3636e+06	2.09866e+07	8670690	1.46755e+07	1.15462e+07	1.93976e+07	7225656	1	2	1	3	3	3	3	3	3	Peak Found	Peak Found	Peak Found	High	Peak Found	High	High	High	Peak Found
High	P04919	Band 3 anion transport protein OS=Mus musculus OX=10090 GN=Slc4a1 PE=1 SV=1	20533	Slc4a1	ENSMUSG00000006574.15	347	25	3.39	3.828	0.061154	0.0118347	0.283507	0.0833412	3.21259e+08	9.54726e+08	6.64965e+08	3.3903e+09	1.18072e+09	2.29493e+09	2.25189e+09	3.52203e+09	1.7859e+09	2.69062e+08	6.6428e+08	6.7656e+08	3.69604e+09	1.02093e+09	2.23199e+09	2337654933	5.92946e+09	1.7963e+09	25	30	28	33	32	32	34	32	33	High	High	High	High	High	High	High	High	High
High	P04117	Fatty acid-binding protein, adipocyte OS=Mus musculus OX=10090 GN=Fabp4 PE=1 SV=3	11770	Fabp4	ENSMUSG00000062515.3	10	3	3.432	2.822	0.06582	0.148346	0.295523	0.557587	3.70163e+06		2.21151e+06	2.46173e+07	7.08737e+06	1.28615e+07	7.32358e+06	1.77477e+07	1.04167e+07	3.05419e+06		2.24265e+06	27260812	6.03536e+06	12451399	7538025	3.00294e+07	1.04181e+07	2		2	3	2	3	2	3	3	Peak Found	Not Found	Peak Found	High	Peak Found	High	Peak Found	High	High
High	Q9DBG6	Dolichyl-diphosphooligosaccharide--protein glycosyltransferase subunit 2 OS=Mus musculus OX=10090 GN=Rpn2 PE=1 SV=1	20014	Rpn2	ENSMUSG00000027642.15	24	6	3.434	3.052	0.0986865	0.124389	0.377966	0.510519	957269	3.6286e+06	1.59823e+06	1.28544e+07	1.02268e+07	9.45759e+06	4.61153e+06	1.01256e+07	1.07189e+07	817646	2.57942e+06	1.64982e+06	1.38228e+07	8.82012e+06	9.24562e+06	4.76191e+06	17310444	1.08002e+07	2	4	2	4	4	4	3	4	4	Peak Found	High	High	High	High	High	High	High	High
High	Q9CWJ9	Bifunctional purine biosynthesis protein PURH OS=Mus musculus OX=10090 GN=Atic PE=1 SV=2	108147	Atic	ENSMUSG00000026192.13	6	5	3.474	2.864	0.200012	0.299571	0.564323	0.778405	389684	692358		4.50913e+06	1.1235e+06	4.01768e+06	3.6859e+06	4.71618e+06	2.5696e+06	335398	478251		4.88494e+06	976537	3.88999e+06	3.84917e+06	8.17857e+06	2.58981e+06	1	1		2	1	2	2	2	2	Peak Found	Peak Found	Not Found	High	Peak Found	High	Peak Found	High	Peak Found
High	P70290	55 kDa erythrocyte membrane protein OS=Mus musculus OX=10090 GN=Mpp1 PE=1 SV=1	17524	Mpp1	ENSMUSG00000031402.12	36	11	3.481	3.335	0.0549373	0.0260305	0.267442	0.161244	9.4929e+06	2.21244e+07	8.20556e+08	1.11794e+08	5.22846e+07	6.66622e+07	6.34906e+07	1.12076e+08	5.13349e+07	7.78843e+06	15986656	8.34997e+08	1.22956e+08	4.43528e+07	6.53264e+07	6.64896e+07	1.90507e+08	5.16377e+07	6	7	5	10	10	9	9	10	9	High	High	High	High	High	High	High	High	High
High	Q9ERN0	Secretory carrier-associated membrane protein 2 OS=Mus musculus OX=10090 GN=Scamp2 PE=1 SV=1	24044	Scamp2	ENSMUSG00000040188.10	15	2	3.541	3.53	0.0511734	0.018983	0.255675	0.124506	3.61703e+06	6.52301e+06	9.02462e+06	1.92206e+07	2.82657e+07	1.88991e+07	2.02411e+07	2.94846e+07	3.28212e+07	3.0479e+06	4.56661e+06	9.18375e+06	2.13824e+07	2.38989e+07	18421645	2.12563e+07	4.86579e+07	33071303	2	2	3	2	3	2	3	2	3	Peak Found	Peak Found	Peak Found	High	High	High	High	High	High
High	Q9D1D4	Transmembrane emp24 domain-containing protein 10 OS=Mus musculus OX=10090 GN=Tmed10 PE=1 SV=1	68581	Tmed10	ENSMUSG00000021248.8	31	5	3.56	3.51	0.0500982	0.0196	0.251588	0.126081	9.38916e+06	1.34143e+07	1.32935e+07	4.77653e+07	3.24783e+07	5.24721e+07	2.76884e+07	6.29437e+07	4.98419e+07	7.8886e+06	9.51447e+06	1.34815e+07	5.31341e+07	2.76685e+07	5.04586e+07	2.86814e+07	106264825	5.01665e+07	3	3	3	4	3	4	4	4	4	Peak Found	Peak Found	High	High	High	High	High	High	High
High	Q8VDN2	Sodium/potassium-transporting ATPase subunit alpha-1 OS=Mus musculus OX=10090 GN=Atp1a1 PE=1 SV=1	11928	Atp1a1	ENSMUSG00000033161.10	58	15	3.661	2.51	0.0445644	0.103902	0.229559	0.458584	2.56606e+09	1.82915e+09	1.91225e+09	1.77434e+09	1.99149e+09	1.89511e+09	2.37594e+09	1.11141e+09	2.28091e+09	2.17188e+09	1.29076e+09	1.93786e+09	1.94108e+09	1.73273e+09	1.83785e+09	2.48542e+09	1.99377e+09	2.29809e+09	8	7	7	14	12	15	13	14	13	Peak Found	High	High	High	High	High	High	High	High
High	P62880	Guanine nucleotide-binding protein G(I)/G(S)/G(T) subunit beta-2 OS=Mus musculus OX=10090 GN=Gnb2 PE=1 SV=3	14693	Gnb2	ENSMUSG00000029713.15	22	1	3.675	2.224	0.153117	0.530233	0.504944	0.896848			1.64022e+06	6.76252e+06	3.45545e+06	6.02792e+06	4.38103e+06	3.64781e+06	3.6243e+06			1.67256e+06	7.49313e+06	2.89513e+06	5828559	4579538	6021012	3.65084e+06			1	1	1	1	1	1	1	Not Found	Not Found	Peak Found	Peak Found	Peak Found	High	Peak Found	Peak Found	Peak Found
High	Q91VR2	ATP synthase subunit gamma, mitochondrial OS=Mus musculus OX=10090 GN=Atp5f1c PE=1 SV=1	11949	Atp5c1	ENSMUSG00000025781.14	7	4	3.697	2.297	0.1641	0.505867	0.525264	0.884108			1.02894e+06	4.69804e+06	2.89016e+06	3.91243e+06	1.30593e+06	6.13303e+06	3.18602e+06			1.04354e+06	5.20592e+06	2.40206e+06	3.76343e+06	1.31973e+06	1.01372e+07	3176266			1	2	2	1	1	3	2	Not Found	Not Found	Peak Found	High	High	High	Peak Found	High	Peak Found
High	Q8QZT1	Acetyl-CoA acetyltransferase, mitochondrial OS=Mus musculus OX=10090 GN=Acat1 PE=1 SV=1	110446	Acat1	ENSMUSG00000032047.5	10	3	3.711	2.283	0.111526	0.445084	0.417517	0.874488	465614	1.39616e+06	935015	1.25478e+07	8.68696e+06	8.59704e+06	6.25329e+06	7.58742e+06	4.81466e+06	396141	978107	947627	13757873	7533002	8.24999e+06	6.51325e+06	1.31016e+07	4.85257e+06	1	1	1	3	3	2	3	3	3	Peak Found	Peak Found	Peak Found	High	High	High	Peak Found	High	High
High	P97300	Neuroplastin OS=Mus musculus OX=10090 GN=Nptn PE=1 SV=3	20320	Nptn	ENSMUSG00000032336.17	5	2	3.717	2.741	0.178358	0.344486	0.544914	0.819939	276845	625849	1.0512e+06	3.68277e+06	2.81744e+06	3.04393e+06	2.38293e+06	3.70734e+06	2.54603e+06	233840	459239	1068076	4.00181e+06	2.38977e+06	2.95051e+06	2.48083e+06	6379279	2.56515e+06	1	1	1	2	2	2	2	2	2	Peak Found	Peak Found	Peak Found	High	Peak Found	High	Peak Found	High	Peak Found
High	Q8VEM8	Phosphate carrier protein, mitochondrial OS=Mus musculus OX=10090 GN=Slc25a3 PE=1 SV=1	18674	Slc25a3	ENSMUSG00000061904.12	26	6	3.751	2.802	0.0401774	0.0631241	0.214952	0.323676	1.5287e+07	1.39723e+07	2.68531e+07	9.59151e+07	6.11754e+07	8.0818e+07	5.36732e+07	5.58998e+07	6.17535e+07	1.29171e+07	9770086	2.72756e+07	106070726	5.28025e+07	78642968	55951814	93245114	6.21247e+07	4	4	4	6	6	6	5	5	6	Peak Found	Peak Found	Peak Found	High	High	High	High	High	High
High	Q9R0P6	Signal peptidase complex catalytic subunit SEC11A OS=Mus musculus OX=10090 GN=Sec11a PE=1 SV=1	56529	Sec11a	ENSMUSG00000025724.12	4	1	3.762	3.423	0.177452	0.183454	0.543397	0.607578			754726	2.83927e+06	1.57774e+06	2.99222e+06	1.54227e+06	3.82115e+06	2.58354e+06			765532	3.13191e+06	1318343	2.91263e+06	1574511	6.34075e+06	2.56446e+06			1	1	1	1	1	1	1	Not Found	Not Found	Peak Found	High	Peak Found	High	Peak Found	High	High
High	Q60770	Syntaxin-binding protein 3 OS=Mus musculus OX=10090 GN=Stxbp3 PE=1 SV=1	20912	Stxbp3a; Stxbp3	ENSMUSG00000027882.18	9	1	3.783	2.193	0.175643	0.627967	0.541599	0.942855	255095	273701	427280	1.61629e+06	1.07908e+06	800900	769328	936999	434424	213867	198884	446400	1.72976e+06	914945	766916	776893	1.55686e+06	437730	1	1	1	1	1	1	1	1	1	Peak Found	Peak Found	Peak Found	High	High	High	High	High	High
High	Q91YH5	Atlastin-3 OS=Mus musculus OX=10090 GN=Atl3 PE=1 SV=1	109168	Atl3	ENSMUSG00000024759.13	2	1	3.788	3.18	0.17621	0.225557	0.542091	0.67215	224592	558323	730900	1.91597e+06		2.33447e+06	1.22289e+06	1.95817e+06	1.77533e+06	189968	394408	740686	2.09495e+06		2.26605e+06	1.27894e+06	3.51786e+06	1.78876e+06	1	1	1	1		1	1	1	1	Peak Found	Peak Found	Peak Found	High	Not Found	Peak Found	Peak Found	High	Peak Found
High	Q8BYY9	Serine protease inhibitor A3B OS=Mus musculus OX=10090 GN=Serpina3b PE=2 SV=1	271047	Serpina3b	ENSMUSG00000066364.2	1	1	3.802	5.255	0.168826	0.0399682	0.532946	0.229715	612034			3.12536e+06		1.73271e+06	3.16849e+06	5.00435e+06	3.21643e+06	488528			3.32603e+06		1.71518e+06	3.33134e+06	8630836	3.22095e+06	1			1		1	1	1	1	Peak Found	Not Found	Not Found	Peak Found	Not Found	Peak Found	Peak Found	High	Peak Found
High	P47738	Aldehyde dehydrogenase, mitochondrial OS=Mus musculus OX=10090 GN=Aldh2 PE=1 SV=1	11669	Aldh2	ENSMUSG00000029455.14	65	13	3.808	2.6	0.0376464	0.089119	0.205049	0.407026	2.37262e+07	4.26794e+07	4.39515e+07	2.22022e+08	1.59367e+08	2.00289e+08	9.72268e+07	1.58874e+08	1.22968e+08	19519231	3.08615e+07	4.46084e+07	2.42766e+08	1.36211e+08	1.96823e+08	1.01588e+08	2.69387e+08	1.23618e+08	7	7	8	13	13	14	11	14	12	Peak Found	High	High	High	High	High	High	High	High
High	Q9D3H2	Odorant-binding protein 1a OS=Mus musculus OX=10090 GN=Obp1a PE=1 SV=2	18249	Obp1a	ENSMUSG00000067684.1	12	2	3.808	3.326	0.0376315	0.026399	0.205049	0.162773	1.5815e+06	8.58218e+06	9.87381e+06	3.85809e+07	1.89875e+07	3.64874e+07	1.25391e+07	5.61794e+07	2.40781e+07	1.34302e+06	5.95475e+06	1.00587e+07	42946020	1.61603e+07	35524758	13133392	91573560	24261141	1	2	2	2	2	2	2	2	2	Peak Found	Peak Found	Peak Found	High	High	High	High	High	High
High	O35930	Platelet glycoprotein Ib alpha chain OS=Mus musculus OX=10090 GN=Gp1ba PE=1 SV=2	14723	Gp1ba	ENSMUSG00000050675.7	53	10	3.907	2.559	0.033668	0.095611	0.186437	0.433054	2.39562e+07	4.70995e+07	3.86717e+07	1.58081e+08	1.03499e+08	1.34244e+08	7.03064e+07	1.25286e+08	8.59096e+07	1.98115e+07	3.28605e+07	3.9341e+07	1.72873e+08	9.00265e+07	1.3104e+08	7.36013e+07	2.10596e+08	8.63787e+07	7	8	8	9	9	9	9	9	9	High	High	High	High	High	High	High	High	High
High	Q9DBH5	Vesicular integral-membrane protein VIP36 OS=Mus musculus OX=10090 GN=Lman2 PE=1 SV=2	66890	Lman2	ENSMUSG00000021484.7	5	3	3.979	1.738	0.0328487	0.677596	0.182661	0.954341	4.10944e+06	3.71974e+06	2.41897e+06	1.79173e+07	1.48017e+07	1.31912e+07	6.46626e+06	1.16743e+07	6.52708e+06	3.4928e+06	2.59944e+06	2.4528e+06	2.02015e+07	12476754	1.24287e+07	6.52409e+06	19188646	6.51606e+06	1	1	1	2	1	2	1	2	2	Peak Found	Peak Found	Peak Found	High	Peak Found	High	Peak Found	High	Peak Found
High	O70131	Ninjurin-1 OS=Mus musculus OX=10090 GN=Ninj1 PE=1 SV=1	18081	Ninj1	ENSMUSG00000037966.15	1	1	3.984	1.891	0.160999	0.819747	0.518083	0.972114	129810	140816	182555	561045	751768	114790	308591	345194	100321	106328	102644	189412	600333	627700	108574	311942	580157	101128	1	1	1	1	1	1	1	1	1	Peak Found	Peak Found	Peak Found	High	Peak Found	Peak Found	Peak Found	Peak Found	Peak Found
High	O88186	Platelet glycoprotein IX OS=Mus musculus OX=10090 GN=Gp9 PE=1 SV=1	54368	Gp9	ENSMUSG00000030054.4	9	1	4.005	2.49	0.0301455	0.107534	0.169044	0.465632	8.93382e+06	1.1287e+07	1.15785e+07	4.6245e+07	3.14533e+07	4.63752e+07	2.50017e+07	2.88336e+07	2.78317e+07	7046212	8.18451e+06	11741482	50127380	26676752	45683360	25941388	48807492	27686940	1	1	1	1	1	1	1	1	1	High	Peak Found	High	High	High	High	High	High	High
High	P54071	Isocitrate dehydrogenase [NADP], mitochondrial OS=Mus musculus OX=10090 GN=Idh2 PE=1 SV=3	269951	Idh2	ENSMUSG00000030541.16	6	2	4.043	3.564	0.127626	0.164178	0.455868	0.575159		482058	617968	6.80369e+06	4.27142e+06	4.19133e+06	2.25911e+06	4.08264e+06	3.67722e+06		355923	625527	7.35814e+06	3.67559e+06	4.12291e+06	2.36874e+06	7.07675e+06	3.70355e+06		1	1	2	2	2	2	2	2	Not Found	Peak Found	Peak Found	High	High	High	Peak Found	High	Peak Found
High	P70704	Phospholipid-transporting ATPase IA OS=Mus musculus OX=10090 GN=Atp8a1 PE=1 SV=2	11980	Atp8a1	ENSMUSG00000037685.15	13	6	4.053	3.099	0.0663084	0.171794	0.296713	0.595974	978207	171991	291833	1.03816e+07	5.81364e+06	1.09511e+07	3.17643e+06	9.00582e+06	7.39928e+06	812294	120342	295118	1.11527e+07	5.02415e+06	1.07243e+07	3.3274e+06	1.56014e+07	7452142	2	1	1	5	5	5	3	5	4	Peak Found	Peak Found	Peak Found	High	High	High	High	High	Peak Found
High	P54822	Adenylosuccinate lyase OS=Mus musculus OX=10090 GN=Adsl PE=1 SV=2	11564	Adsl	ENSMUSG00000022407.9	2	2	4.06	4.369	0.138244	0.0873818	0.475232	0.407026			877954	4.78749e+06	3.5649e+06	3.09027e+06	3.15858e+06	3.83606e+06	4.74189e+06			892867	5.3075e+06	2.98768e+06	2.99629e+06	3.32215e+06	6.43551e+06	4.77781e+06			1	1	1	1	1	1	1	Not Found	Not Found	Peak Found	High	Peak Found	Peak Found	Peak Found	High	Peak Found
High	P08249	Malate dehydrogenase, mitochondrial OS=Mus musculus OX=10090 GN=Mdh2 PE=1 SV=3	17448	Mdh2	ENSMUSG00000019179.10	41	11	4.07	2.282	0.0280396	0.15416	0.159251	0.574559	5.84307e+06	1.40351e+07	2.16216e+07	1.09996e+08	5.24096e+07	8.174e+07	3.3796e+07	7.54967e+07	6.526e+07	4.87093e+06	10027973	2.19822e+07	1.19443e+08	44722953	8.01845e+07	3.53111e+07	1.29639e+08	65593516	4	6	6	9	7	9	8	8	8	Peak Found	Peak Found	High	High	High	High	High	High	High
High	P63038	60 kDa heat shock protein, mitochondrial OS=Mus musculus OX=10090 GN=Hspd1 PE=1 SV=1	15510	Hspd1	ENSMUSG00000025980.14	30	10	4.079	2.861	0.0277708	0.0571336	0.158401	0.300964	2.15571e+06	2.85607e+07	3.16756e+07	5.07129e+07	3.15475e+07	4.48681e+07	1.90205e+07	3.92825e+07	2.27982e+07	1.75986e+06	2.00713e+07	3.21142e+07	5.59995e+07	2.66701e+07	4.31532e+07	1.9789e+07	6.60985e+07	2.29633e+07	3	5	4	10	9	9	6	9	8	Peak Found	Peak Found	High	High	High	High	High	High	High
High	Q8BSM7	Large neutral amino acids transporter small subunit 3 OS=Mus musculus OX=10090 GN=Slc43a1 PE=1 SV=1	72401	Slc43a1	ENSMUSG00000027075.16	5	2	4.099	4.616	0.0277665	0.00707869	0.158401	0.0526183	2.86811e+06	5.02478e+06	4.09687e+06	2.43989e+07	9.55056e+06	1.64406e+07	1.63764e+07	2.27643e+07	1.21173e+07	2.40815e+06	3431553	4.16132e+06	26487670	8249549	1.60214e+07	17001785	39133990	12213242	2	1	2	2	2	2	2	2	2	Peak Found	Peak Found	Peak Found	High	Peak Found	High	Peak Found	High	Peak Found
Medium	P19536	Cytochrome c oxidase subunit 5B, mitochondrial OS=Mus musculus OX=10090 GN=Cox5b PE=1 SV=1	12859	Cox5b		2	1	4.119	1.969	0.13627	0.740627	0.475232	0.966577		710462		3.90915e+06	2.62376e+06	2.9265e+06	659985	3.15511e+06	1.39896e+06		493420		4347629	2.28597e+06	2.871e+06	688676	5.14716e+06	1.41008e+06		1		1	1	1	1	1	1	Not Found	Peak Found	Not Found	High	Peak Found	High	Peak Found	Peak Found	Peak Found
High	P48036	Annexin A5 OS=Mus musculus OX=10090 GN=Anxa5 PE=1 SV=1	11747	Anxa5	ENSMUSG00000027712.13	81	15	4.141	3.001	0.0259381	0.0451832	0.149877	0.25504	3.71842e+07	5.16624e+07	5.39759e+07	2.50354e+08	1.58994e+08	2.25005e+08	1.60354e+08	1.74708e+08	1.41767e+08	3.14495e+07	3.65873e+07	5.51498e+07	2.74941e+08	1.3529e+08	2.174e+08	164770237	2.92281e+08	1.42532e+08	10	9	10	14	13	14	14	13	14	High	High	High	High	High	High	High	High	High
High	P99029	Peroxiredoxin-5, mitochondrial OS=Mus musculus OX=10090 GN=Prdx5 PE=1 SV=2	54683	Prdx5	ENSMUSG00000024953.16	8	3	4.402	2.755	0.0905471	0.337614	0.361372	0.819939	1.2345e+06			6.81746e+06	5.43475e+06	5.1442e+06	2.54679e+06	5.20001e+06	3.40108e+06	1010227			7558908	4.55345e+06	4984851	2.67652e+06	8697462	3.42671e+06	1			1	1	1	1	1	1	Peak Found	Not Found	Not Found	High	High	High	High	High	High
High	P49222	Erythrocyte membrane protein band 4.2 OS=Mus musculus OX=10090 GN=Epb42 PE=1 SV=3	13828	Epb4.2; Epb42	ENSMUSG00000023216.13	69	17	4.403	5.118	0.0194955	0.00174864	0.11777	0.014623	5.48386e+06	2.26983e+07	1.27987e+07	1.68238e+08	3.78562e+07	9.56435e+07	1.3612e+08	2.39535e+08	7.2668e+07	4.62823e+06	1.58759e+07	1.29928e+07	1.85445e+08	3.24136e+07	9.26626e+07	1.4084e+08	4.00948e+08	7.30101e+07	5	8	6	16	12	13	14	16	13	Peak Found	High	Peak Found	High	High	High	High	High	High
High	P10107	Annexin A1 OS=Mus musculus OX=10090 GN=Anxa1 PE=1 SV=2	16952	Anxa1	ENSMUSG00000024659.14	7	4	4.475	2.881	0.0925413	0.296611	0.364594	0.775292			748410	7.73012e+06	3.34731e+06	4.60754e+06	2.09895e+06	6.1029e+06	3.25443e+06			759054	8557213	2.8875e+06	4.36618e+06	2.1407e+06	10351470	3.27622e+06			1	2	2	2	2	2	2	Not Found	Not Found	Peak Found	High	Peak Found	High	Peak Found	High	Peak Found
[truncated: 108 more rows]
[truncated: 20 more columns]

## Sheet: Table S4
Table S4. All deregulated proteins in the plasma exosome cargo after PBI (2 Gy, 24 h)
[truncated: 76 more rows]

## Sheet: Table S5
Table S5. All deregulated proteins in the plasma exosome cargo after WBI (2 Gy, 24 h)
[truncated: 70 more rows]
